# Supplementary material for: A selective inhibitor of ceramide synthase 1 reveals a novel role in fat metabolism
Source: Nat Commun. 2018 Aug 21;9:3165. doi: 10.1038/s41467-018-05613-7 (PMC6104039; doi:10.1038/s41467-018-05613-7)
Supplement: Supplementary file 4 — Supplementary Data File 1 [file 41467_2018_5613_MOESM4_ESM.xlsx]

## Sheet: Figure 2b-d
Raw data for Figures 2b-d
Lipid levels in HEK293 cells treated with P053, expressed as a percentage of the vehicle control group
P053 (nM)	0	0	0	0	0	0	0	0	10	10	10	10	10	10	10	10	30	30	30	30	30	30	30	30	100	100	100	100	100	100	100	100	300	300	300	300	300	300	300
16:0 Cer	101.447	108.507	97.9353	92.1106	93.2572	97.3207	112.704	96.7184	101.056	108.507	85.9381	87.0921	116.695	104.33	104.933	106.707	114.03	105.56	86.7073	95.6011	106.761	98.8726	108.159	97.2516	93.0789	87.8624	90.7567	99.4946	119.082	99.8119	116.788	98.8463	91.1433	77.1433	90.5634	83.6347	92.4764	98.9865	90.2518
18:0 Cer	114.516	98.1838	88.1025	99.1975	100.625	101.425	101.003	96.947	106.32	75.1597	77.1381	83.1016	101.889	100.455	110.825	90.177	72.2013	69.2543	56.626	64.3691	82.5432	84.0607	83.9582	71.3957	51.8361	34.0436	43.3209	47.0876	49.1716	60.878	53.1013	34.6023	21.4642	24.1123	20.5881	19.7155	31.2852	28.1026	22.7669
20:0 Cer	85.7665	109.856	126.417	77.9607	109.245	104.364	96.1204	90.2709	85.7665	151.921	62.7306	55.3258	94.304	129.371	101.439	120.794	62.7306	109.856	118.09	109.856	96.2985	100.9	105.057	91.6087	85.7665	109.856	85.7665	101.721	86.1177	103.673	96.5034	78.6868	93.6887	101.721	118.09	85.7665	100.615	64.6288	92.3762
22:0 Cer	104.965	124.192	88.0267	82.8166	92.8657	95.2799	100.646	111.208	113.437	104.639	100.078	73.3754	101.613	114.746	118.068	114.641	116.044	99.7524	91.9349	88.0267	116.852	103.772	120.038	118.899	109.852	94.2148	84.7703	98.1236	119.57	118.497	136.979	110.794	118.325	95.8434	96.1691	93.2377	117.011	126.355	127.853
24:0 Cer	116.388	130.099	80.3294	73.1836	83.2559	81.9469	107.516	127.281	122.398	100.547	93.1538	59.8406	104.26	129.894	134.538	160.001	127.629	101.657	81.093	94.7321	130.463	114.422	178.84	157.775	117.98	84.2222	83.8074	96.3771	127.774	153.02	192.924	141.704	117.725	82.2708	92.0645	96.6824	126.201	141.398	165.878
24:1 Cer	107.192	119.391	93.9934	79.4231	95.9382	90.9778	101.867	111.217	111.695	105.077	87.804	67.6975	121.49	108.722	121.479	112.469	117.491	102.844	87.9247	98.6487	120.911	109.977	130.805	124.062	110.817	85.3956	97.052	96.6841	128.871	121.829	142.778	120.748	111.319	96.194	99.387	100.62	125.506	116.048	122.55
16:0 HexCer	80.6503	100.24	82.6315	136.478	92.4995	83.718	117.348	106.434	80.4305	83.0725	87.9406	128.577	99.1213	108.606	107.974	99.8354	79.9911	81.3101	74.3038	88.8289	99.9863	95.9283	102.652	109.256	72.1291	81.3101	75.1757	88.1626	92.7296	94.3662	88.291	103.879	76.4857	73.433	81.5302	81.9705	86.9585	88.1949	93.4284
18:0 HexCer	82.812	95.5734	91.3017	130.313	106.128	93.8728	100.797	99.2023	70.2231	64.0009	89.1725	152.468	86.1254	77.4255	84.684	81.7793	55.7883	64.0009	45.6733	55.7883	59.2017	57.5393	74.8051	77.6074	26.076	45.6733	33.7976	35.7543	29.3831	38.4787	45.094	48.7	20.413	33.7976	27.9895	24.1749	31.4424	25.6474	28.2273
20:0 HexCer	57.5043	109.596	96.3094	136.59	86.5918	129.608	74.7747	109.026	96.3094	83.1836	70.2395	136.59	103.244	123.442	138.888	145.647	96.3094	57.5043	83.1836	45.0159	174.949	111.321	138.04	154.74	57.5043	57.5043	45.0159	83.1836	100.933	98.7383	92.3934	51.3813	45.0159	123.027	32.8306	70.2395	93.3597	173.221	81.8028
22:0 HexCer	95.9551	100.065	87.3308	116.649	96.302	89.0968	107.942	106.659	88.6877	98.6933	87.3308	106.948	113.522	107.776	119.187	120.197	90.0465	79.6776	76.0982	95.044	107.866	100.167	123.322	116.268	96.8671	87.3308	81.4727	94.5887	107.975	124.49	104.798	129.338	109.712	101.896	93.6786	100.98	134.335	123.952	138.922
24:0 HexCer	100.493	117.944	86.7972	94.7651	97.9109	84.5358	108.136	109.417	92.4822	87.0807	93.0525	81.1451	103.31	112.306	129.078	103.585	96.4804	86.7028	84.7209	91.5325	104.127	98.7325	129.497	115.717	91.3427	87.2698	81.8027	92.8624	100.187	107.186	106.263	116.702	104.713	95.2413	95.3365	92.7673	114.448	102.627	132.114
24:1 HexCer	91.3212	110.955	85.9001	111.824	97.6872	86.9196	106.578	108.815	96.3768	100.2	101.908	107.061	109.845	113.174	115.061	107.49	93.843	87.9781	89.6469	99.7739	102.587	104.249	119.244	107.968	91.7407	95.5309	96.8003	101.48	104.186	105.129	100.754	113.013	99.7739	98.9226	100.626	98.0727	98.7766	107.494	117.137
14:0 SM	91.9345	99.7023	91.9345	116.429	100.26	101.811	106.947	90.9823	89.1667	86.4023	87.5076	111.4	123.229	107.24	105.555	105.116	116.988	111.4	100.814	94.1513	120.651	105.592	111.904	100.551	112.517	90.2734	104.152	104.709	117.225	115.891	108.424	118.856	100.258	95.2604	95.8152	99.1466	109.96	116.62	129.695
16:0 SM	94.0217	101.208	101.141	103.63	112.435	98.2947	98.5248	90.7457	91.6422	90.9817	95.8078	105.689	116.265	95.5779	88.0621	88.5464	101.805	101.307	94.9476	93.9555	110.566	97.2802	102.981	97.8958	96.6683	97.496	96.0726	98.7215	93.8292	95.9275	94.8581	102.543	91.5762	97.3304	95.7086	90.4865	94.7045	94.6107	97.4329
16:1 SM	97.3882	107.04	86.3004	109.272	106.386	101.291	95.4827	96.8408	89.4979	86.5462	91.7143	104.066	119.449	101.997	91.4576	97.8179	104.561	104.561	101.096	98.3763	109.464	104.292	104.01	101.515	104.314	87.7756	92.2071	111.506	103.607	109.147	99.9145	113.03	95.4131	93.1931	97.1412	89.2518	106.305	110.099	114.576
18:0 SM	93.6224	95.7145	100.254	110.409	110.665	95.8242	95.6833	97.8274	88.0529	87.3577	90.1399	87.3577	117.324	82.3337	88.9916	83.1732	73.8483	78.6872	83.1913	75.9206	97.6949	87.2321	89.1916	74.9956	58.3863	60.4391	60.0968	58.0444	61.8417	67.9073	68.1366	74.9383	51.9053	55.6537	51.9053	52.9265	58.2406	58.0965	68.5828
18:1 SM	94.0791	98.461	104.609	102.851	104.976	98.3328	98.6963	97.9945	84.4686	90.5796	93.2037	88.8318	108.011	95.5914	79.238	78.9032	87.9585	73.1683	79.2449	71.4358	96.5941	87.3865	81.7473	78.1368	67.1121	61.0781	61.0781	66.2487	67.0185	69.283	68.5826	71.1925	49.0849	55.9252	57.6407	49.9379	59.4579	65.5511	62.889
20:0 SM	93.8351	125.583	86.7473	93.8351	90.9344	91.7354	145.014	72.3161	108.868	124.784	70.3036	100.154	57.7967	78.5344	62.0115	82.1484	127.978	93.8351	122.392	104.111	109.802	140.084	80.0207	48.4285	130.375	83.6045	96.9924	113.634	40.6867	71.0924	103.437	96.3188	118.407	108.075	104.904	101.736	91.4298	108.941	75.5566
22:0 SM	110.567	97.9972	104.38	87.0562	93.6774	95.7958	107.792	102.735	105.704	77.9336	82.0524	72.1049	117.359	120.117	100.918	103.279	128.14	90.1111	110.345	114.556	123.558	116.784	129.764	100.326	88.1464	112.339	83.7907	79.4494	115.966	112.687	121.861	131.998	115.888	97.5579	89.8927	119.666	127.143	125.883	147.638
22:1 SM	97.7811	107.461	96.9771	97.7811	107.143	102.517	90.2804	100.059	91.3619	103.42	102.614	99.3902	105.25	111.738	105.36	88.0812	99.3902	113.946	108.27	113.134	107.671	100.443	99.5068	95.4079	110.7	102.614	109.89	108.27	108.462	113.237	107.396	108.45	108.27	122.085	110.7	101.001	122.515	112.931	116.965
24:0 SM	110.19	112.185	88.6784	88.9464	94.7202	95.4784	100.846	108.956	98.002	97.1928	98.2718	75.7857	112.798	112.334	114.303	127.22	114.636	105.214	97.3725	90.2877	117.867	114.443	132.815	128.722	117	90.9141	93.8706	93.8706	115.93	114.197	134.57	140.981	113.274	99.4416	98.6316	91.5407	114.934	115.44	155.315
24:1 SM	103.269	112.835	95.5804	88.3155	105.583	97.2073	99.3783	97.8313	97.9548	96.7947	98.2864	81.9082	117.227	113.319	103.033	103.816	102.826	100.942	98.397	94.2567	116.83	103.091	120.071	112.514	111.218	94.5875	99.337	100.942	110.843	105.998	112.241	112.423	105.1	102.826	108.435	97.4023	115.741	108.576	128.227

## Sheet: Figure 3e and 3g
Raw data for Figures 3e and 3g
Ceramide and SM content of skeletal muscle
Ceramides
	Chow	Chow	Chow	Chow	Chow	Chow	Chow	Chow	Chow	Chow	Chow	Chow	Chow	Chow	Chow	Chow	Chow	Chow	Chow	Chow	Chow + P053	Chow + P053	Chow + P053	Chow + P053	Chow + P053	Chow + P053	Chow + P053	Chow + P053	Chow + P053	Chow + P053	Chow + P053	Chow + P053	Chow + P053	Chow + P053	Chow + P053	Chow + P053	Chow + P053	Chow + P053	HFD	HFD	HFD	HFD	HFD	HFD	HFD	HFD	HFD	HFD	HFD
18:1/16:0	1.617	1.968	1.256	2.175	4.14	1.665	2.044	3.361	1.068	1.769	1.57	1.87	1.78	1.75	1.84	2.28	1.46	1.66	1.61	2.23	3.095	1.765	2.742	1.053	2.593	2.044	2.731	4.799	1.58	1.47	1.1	1.77	1.69	1.86	1.78	2.17	1.48	1.48	2.19	1.72	0.86	1.48	1.93	1.94	2.02	2.42	1.72	2.82	1.33
18:2/18:0	3.173	2.7	2.21	2.263	2.713	2.114	2.67	2.248	3.565	2.802	3.06	2.18	3.22	3.01	3.17	3.93	2.94	2.36	2.28	4.02	1.626	1.36	1.771	0.807	1.035	1.339	1.465	1.474	1.6	2.11	1.87	1.91	1.85	1.31	1.49	1.75	1.71	1.5	3.28	2.47	1.93	2.84	2.42	1.92	3.12	3.1	2.94	4.91	2.45
18:1/18:0	29.284	27.845	35.656	29.354	29.856	30.582	29.56	30.263	40.41	36.39	26.86	24.36	27.69	25.21	27.38	31.7	26.58	28.84	23.64	31.54	20.707	17.577	23.003	14.062	16.771	18.402	20.26	15.084	13.86	23.04	23.06	23.01	18.4	18.78	15.44	14.24	19.21	15.87	31.58	26.4	30.72	33.3	34.22	31.43	42.65	29.99	25.25	43.72	31.34
18:1/20:0	0.459	0.593	0.396	0.331	0.429	0.518	0.418	0.407	0.482	0.508	0.24	1.09	0.26	0.31	0.26	0.24	0.21	0.22	0.18	0.28	0.497	0.381	0.513	0.381	0.33	0.439	0.567	0.411	0.18	0.21	0.17	0.17	0.18	0.22	0.15	0.13	0.2	0.15	0.53	0.47	0.43	0.44	0.48	0.44	0.49	0.36	0.39	0.9	0.08
18:1/22:0	0.922	1.555	0.808	0.593	1.339	1.263	0.87	1.035	1.337	1.147	0.71	1.2	0.65	0.98	0.58	0.75	0.74	0.8	0.66	0.66	1.577	1.184	1.268	1.311	1.331	1.237	2.022	1.704	0.82	0.97	0.93	1.37	0.85	1.53	1.04	0.62	1.04	0.77	1.01	1.23	0.88	1.32	1.07	1	1.28	1.01	0.98	2.01	1.15
18:1/24:1	3.4	4.74	3.06	3.1	5.08	4.32	3.27	3.91	5.25	3.63	2.25	3.79	2.19	3.09	2.15	2.71	2.4	2.69	2.43	2.45	5.19	4.17	5.42	4.06	4.86	4.12	6.25	6.63	2.73	3.16	3.08	4.65	3.22	4.69	3.7	2.46	3.14	2.75	2.42	3.04	2.33	2.65	2.89	2.32	2.47	2.35	2.19	4.24	2.29
18:1/24:0	1.26	2.05	1.28	1.33	1.83	1.56	1.46	1.47	1.94	1.4	1.25	1.61	1.29	1.7	1.08	1.42	1.52	0.09	1.34	0.08	2.05	1.75	2.39	1.84	2.22	1.84	3.08	3.05	1.41	1.81	2.08	2.47	0.1	2.48	0.14	1.18	1.87	1.61	1.03	1.06	0.88	1.25	1.23	1.08	1.11	0.97	0.95	2.04	1.22
SM
34:1	158.5	129.27	46.71	109.28	102.89	35.86	53.11	115.13	58.14	117.39	22.534	80.336	24.488	42.592	21.921	35.141	25.534	22.708	33.813	35.153	155	75.29	64.44	51.84	157.48	87.87	37.17	61.63	56.391	26.639	21.611	27.948	26.104	29.763	25.671	36.047	29.793	28.449	99.83	111.63	33.23	123.87	117.34	33.91	59.51	64	50.4	161.45	36.294
36:1	423.75	309.96	278.81	168.35	146.27	232.04	324	295.98	480.52	348.5	177.08	254.18	160.99	222.64	160.02	197.48	172.14	171.59	183.48	263.3	408.35	391.75	244.36	209.6	257.92	303.73	198.39	281.99	211.03	160.27	169.5	130.04	157.61	130.34	143.84	173.19	158.59	154	289.66	415.13	276.04	280.97	185.92	298.01	389.41	330.29	82.11	578.11	200.62
36:2	14.62	4.41	6.61	3.3	9.88	3.64	5.21	10.07	5.63	9.32	6.03	9.78	5.54	8.54	5.78	7.75	6.51	5.71	5.48	10.11	5.68	10.86	10.8	2.69	6.07	9.49	5.32	8	6.39	4.78	4.58	3.87	4.48	3.64	4.59	6.14	4.52	4.32	0.38	5.99	14.05	9.42	7.28	10.69	8.69	6.25	5.66	9.79	8.48
38:1	7.28	7.58	5.71	6.89	8.69	7.71	4.07	6.2	7.9	7.35	2.59	1.08	1.62	2.12	1.51	1.39	2.06	1.69	1.32	2.21	13.22	12.48	5.72	6.13	5.91	5.41	17.63	9.33	1.53	1.84	1.68	1.39	1.34	1.51	1.41	1.37	2.56	1.65	9.79	13.53	5.27	10.7	10.55	10.24	9.6	9.25	6.47	16.08	0.88
40:1	14.59	14.34	10.63	10.71	19.93	13.78	10.3	13.68	14.88	13.27	17.6	18.07	12.4	18.98	11.65	16.33	21.22	20.84	15.37	14.42	28.35	29.55	12.61	11.97	14.98	15.26	24.07	17.95	17.87	21.14	17.97	25.28	16.09	25.29	21.99	14.69	26.69	18.42	18.16	23.44	14.3	15.07	22.7	21.16	17.46	16.9	12	28.63	22.17
40:2	1.28	1.76	0.77	1.3	2.25	1.32	0.83	1.13	1.58	1.17	2.14	2.19	1.55	2.11	1.47	2.2	2.58	2.44	1.97	1.93	2.18	3.25	1.19	1.06	1.18	0.98	4.74	3	1.89	2.04	2.38	2.68	1.85	2.58	2.52	1.52	2.57	1.93	1.67	1.81	1.1	2.43	1.92	1.86	1.38	1.67	0.99	2.57	2.05
42:1	12.91	14.93	10.67	12.3	23.49	12.99	13.38	13.85	19.19	13.36	18.49	18.5	11.69	22.25	12.27	16.85	20.83	20.99	18.92	14.49	26.96	32.88	11.84	14.58	16.55	13.22	32.58	20.65	17.62	18.82	16.13	27.77	16.56	31.99	21.25	13.55	28.43	16.15	13.16	16.68	10.04	12.94	17.82	13.74	12.4	14.29	9.23	21.51	18.63
42:2	42.13	42.12	32.76	36.83	64.19	39.75	34.17	41.82	47.8	40.91	55.04	52.62	38.49	57.4	37.34	52.64	61.68	62.26	50.69	41.97	78.98	85.87	38.45	39.28	45.06	42.02	67.24	61.76	56.89	58.53	52.21	80.69	50.18	74.84	63.29	51.49	78.04	54.99	36.75	49.13	29.17	33.06	48.21	41.89	34.15	33.33	23.04	53.14	43.13
42:3	6.39	7.31	6.52	5.9	10.46	6.87	5.81	6.7	7.14	5.18	8.47	7.16	7.24	8.94	6.44	9.1	10.48	10.63	8.48	7.77	11.26	12.44	7.12	5.5	7.16	6.69	11.58	9.28	9.04	9.58	8.81	14.49	7.86	11.12	9.61	8.3	13.11	8.65	6.1	9.89	6.04	7.26	8	8.16	7.53	7.98	4.44	10.18	8.85
[truncated: 28 more columns]

## Sheet: Figure 3j and 3k
Raw data for Figures 3j and 3k
Ceramide and SM content of liver
Ceramides
	Chow	Chow	Chow	Chow	Chow	Chow	Chow	Chow	Chow	Chow	Chow + P053	Chow + P053	Chow + P053	Chow + P053	Chow + P053	Chow + P053	Chow + P053	Chow + P053	Chow + P053	Chow + P053	HFD	HFD	HFD	HFD	HFD	HFD	HFD	HFD	HFD	HFD	HFD + P053	HFD + P053	HFD + P053	HFD + P053	HFD + P053	HFD + P053	HFD + P053	HFD + P053	HFD + P053	HFD + P053
18:1/16:0	0.576	3.09	1.32	2.26	3.14	1.84	0.0439	1.21	0.0332	0.542	0.263	0.826	0.657	1.6	0.958	0.311	0.952	1.95	1.43	1.98	2.26	1.83	2.23	0.432	1.57	2.22	1.92	1.91	2.11	0.993	1.32	0.972	0.437	1.31	0.312	0.00583	2.34	2.14	1.29	1.5
18:1/18:0	0.263	0.644	0.173	0.394	1.33	0.302	0.166	0.6	1.2	0.481	0.468	0.536	0.5	0.564	0.49	0.488	0.8	0.676	0.526	0.572	0.74	1.07	0.685	1.5	0.72	0.588	0.998	1.72	0.353	0.383	0.435	0.273	0.474	0.459	0.643	0.366	0.82	0.267	0.974	0.526
18:1/20:0	0.553	0.523	0.556	0.541	1.31	0.424	0.316	0.725	1.58	0.496	0.373	0.356	0.495	0.46	0.417	0.442	0.88	0.398	0.505	0.396	0.944	0.656	1.21	1.55	1.15	0.936	1.12	0.788	1.17	0.814	0.582	0.659	1.01	1	0.971	0.637	0.716	0.382	1.67	1.34
18:1/22:0	3.56	6.82	3.01	2.66	6.79	4.62	3.2	7.59	4.76	4.69	3.92	1.76	3.42	5.45	4.5	5.04	3.22	5.39	4.28	5.73	6.35	7.32	7.2	9.66	7	9.38	9.54	4.73	6.94	7.34	5.9	4.03	8.63	5.08	3.63	4.93	8.27	6.99	8.25	9.28
18:1/22:1	0.619	0.928	0.487	0.834	1.12	0.695	0.933	1.75	1.3	0.982	0.723	0.782	0.523	0.904	0.601	0.629	0.682	0.527	0.912	0.679	0.763	0.728	0.789	1.19	0.704	0.683	0.852	0.371	0.378	0.527	0.333	0.644	0.674	0.925	0.703	0.38	0.572	0.319	0.786	0.444
18:1/24:0	3.48	5.54	2.58	3.75	7.04	5.09	2.67	8.72	6.82	3.9	3.59	2.08	4.67	4.26	5.64	4.82	3.66	3.82	3.32	4.86	2.14	3.25	0.236	5.41	3.62	5.73	5.01	2.98	4.14	3.36	5.47	0.26	4.89	2.48	1.78	2.58	4.33	4.61	7.52	5.82
18:1/24:1	7.37	7.98	5.74	9.32	9	7.7	5.95	13.6	19	6.7	6.03	5.88	4.99	7.19	10.5	7.07	5.77	7.07	7.7	9.2	4.41	4.99	5.44	7.26	5.34	5.42	5.01	3.34	3.51	3.3	6.58	2.88	4.96	4.03	5.72	2.86	6.33	6.39	11.6	5.55
SM
	Chow	Chow	Chow	Chow	Chow	Chow	Chow	Chow	Chow	Chow	Chow + P053	Chow + P053	Chow + P053	Chow + P053	Chow + P053	Chow + P053	Chow + P053	Chow + P053	Chow + P053	Chow + P053	HFD	HFD	HFD	HFD	HFD	HFD	HFD	HFD	HFD	HFD	HFD + P053	HFD + P053	HFD + P053	HFD + P053	HFD + P053	HFD + P053	HFD + P053	HFD + P053	HFD + P053	HFD + P053
34:1	475.729	377.47	337.282	802.819	300.995	381.023	280.565	126.887	792.896	248.407	166.007	387.9	294.942	188.634	560.024	385.72	339.199	244.416	416.065	213.214	675.046	1012.75	288.616	411.04	476.857	425.075	103.386	285.24	377.979	448.586	482.512	71.1693	450.026	341.582	602.816	140.434	342.86	326.166	1409.61	780.279
36:1	45.3757	73.9767	25.1425	86.8924	17.4507	55.0874	43.2969	27.8551	11.6184	22.314	17.4975	23.0854	28.7246	28.4831	31.3497	32.3237	36.0711	17.6037	29.5332	28.4433	151.324	79.2212	41.2059	204.474	156.182	48.6939	68.4601	265.888	44.6689	55.7407	53.2129	102.162	78.0488	79.5361	65.6644	116.675	78.2153	28.4862	259.613	108.179
38:1	38.583	50.5697	4.90912	31.9645	30.1836	23.9609	20.7917	25.4989	28.583	23.0788	20.2269	36.6373	18.7835	30.0709	30.2436	24.301	33.9841	28.6111	27.6589	25.3853	75.8802	97.8402	52.4935	92.5375	97.2302	59.4888	62.9983	73.3265	69.7131	69.0433	71.4671	53.1838	46.5765	23.2244	42.3233	78.1156	59.5598	47.9983	174.376	50.629
40:1	236.464	578.075	150.912	538.562	316.677	286.704	244.663	234.66	343.774	237.641	190.28	236.564	278.036	382.119	238.063	386.254	326.883	330.279	377.35	269.165	690.894	776.062	487.549	672.888	181.909	499.46	421.864	393.335	546.083	685.079	580.968	447.502	671.327	376.94	209.007	396.087	367.605	345.169	872.909	711.111
40:2	14.4679	64.0406	18.4631	83.5566	48.1848	34.0078	43.1624	34.4694	13.5092	28.507	31.0087	36.9737	24.7122	36.7236	38.5358	35.7968	48.0023	37.754	38.8502	32.9918	49.7522	45.1381	29.5218	69.4605	60.9058	35.5098	22.4618	19.0018	26.7601	34.4305	46.1798	47.7724	24.9042	19.0917	21.4168	31.043	27.8719	23.2952	72.9903	30.7289
42:1	20.3803	36.2516	10.7762	43.1657	11.9908	17.6045	55.2197	11.6912	20.8794	23.2884	17.7917	25.3276	19.0428	17.965	14.0174	33.4748	24.8865	25.9707	20.357	14.5173	9.03324	16.7569	5.34002	20.0284	7.94157	11.8812	20.0998	7.76504	15.989	8.6775	18.5578	11.2201	9.61027	4.94641	13.2596	9.79602	20.614	8.52385	18.9951	16.1703
42:2	319.533	204.635	199.571	938.216	478.697	330.48	368.656	369.242	767.658	275.12	265.427	723.534	60.5918	173.83	445.884	448.774	411.184	225.873	409.74	354.329	378.365	407.028	140.948	359.787	263.849	174.223	130.466	264.93	185.866	177.407	531.453	245.245	263.627	192.827	186.281	157.293	222.034	342.171	572.478	255.773
42:3	25.1534	51.317	24.3184	89.0957	41.0909	32.029	41.6409	32.8234	78.7929	13.3989	12.985	95.7074	34.4499	42.0282	46.2694	40.9068	37.0189	32.3094	26.3358	23.583	53.4465	58.8598	22.4449	51.6273	39.9161	23.9845	26.0889	26.1634	24.0613	30.9605	38.8255	26.7603	24.2583	23.9355	22.3144	29.4371	41.7463	49.2336	92.6628	37.3826

## Sheet: Figure 3l and 3m
Raw data for Figures 3l and 3m
Ceramide and SM content of white adipose tissue
Ceramides
	Chow	Chow	Chow	Chow	Chow	Chow	Chow	Chow	Chow	Chow	Chow + P053	Chow + P053	Chow + P053	Chow + P053	Chow + P053	Chow + P053	Chow + P053	Chow + P053	Chow + P053	Chow + P053	HFD	HFD	HFD	HFD	HFD	HFD	HFD	HFD	HFD	HFD	HFD + P053	HFD + P053	HFD + P053	HFD + P053	HFD + P053	HFD + P053	HFD + P053	HFD + P053	HFD + P053	HFD + P053
18:1/16:0	7.32675	17.6004	4.44079	8.38734	12.0082	13.7195	7.25662	5.78041	10.07	5.44482	10.9291	4.22735	17.1926	8.15553	14.7258	6.20973	17.1718	6.6357	12.2716	15.0614	6.75524	4.9937	6.90833	6.6733	7.27348	11.2633	9.42703	4.537	13.9914	5.42822	7.20092	8.05366	16.1492	4.93443	4.53902	15.3782	9.98189	4.81802	11.5375	7.36855
18:1/18:0	1.04711	3.30243	0.961745	2.22341	2.15302	1.98769	1.1614	0.924566	1.62507	1.25922	2.11434	0.845834	3.33946	1.51981	2.37482	1.13001	3.91837	1.46825	2.71778	2.05595	2.60318	1.62856	2.1457	2.28448	2.666	2.86989	2.51397	1.69819	3.59538	2.28828	2.97767	2.64622	5.34282	1.90798	1.46431	4.49754	3.7835	2.03934	3.4902	2.75902
18:2/18:0	0.338497	1.34224	0.315347	0.226106	0.733176	1.13628	0.218919	0.124792	0.673675	0.372033	1.18296	0.312498	1.25629	0.618052	1.35823	0.381918	1.26828	0.527094	0.930869	1.21898	0.85031	0.789244	0.792377	1.21307	1.70378	0.5559	1.03592	0.673271	1.62018	0.916831	1.4909	1.38932	1.89718	0.792939	0.611056	2.47441	2.01182	0.837814	2.14135	1.30933
18:1/20:0	1.32663	2.57898	0.772367	1.53293	2.25878	1.93816	1.47305	1.31933	1.5934	1.32509	1.81396	0.866676	3.62604	1.4535	2.39483	1.1777	2.6175	1.21702	2.59315	1.99764	1.78675	1.04921	2.35844	1.61629	1.66409	3.13387	1.62641	1.08938	2.24783	1.15846	1.96033	1.69853	2.74237	0.969162	1.13371	2.3111	2.30418	0.961613	2.12982	1.82453
18:1/22:0	2.3442	8.55199	1.95144	5.10489	5.75925	4.97938	3.37075	3.62761	3.79364	3.68406	4.12749	2.20143	7.56428	3.53513	5.53607	3.04865	7.79971	3.55672	5.82776	4.57208	3.39662	2.21119	4.32856	3.0994	2.95777	4.09555	2.47635	2.22511	4.66195	2.79899	2.87479	3.85544	6.65457	3.34422	2.62861	5.83931	6.46823	2.83342	3.81517	4.2924
18:2/22:0	0.947578	2.94926	0.713961	1.70465	2.34473	2.84013	1.21323	1.49641	1.63222	1.14269	2.17697	0.917574	3.608	1.72058	2.57718	1.3753	2.98888	1.48213	2.30925	2.56397	1.8901	1.45206	2.77955	2.4705	2.56621	1.74497	1.51342	1.24141	2.98281	1.68717	1.85007	2.08159	3.07464	1.86052	1.55985	3.22821	3.86082	1.93913	2.44287	2.30945
18:1/24:0	2.74754	13.2729	3.02197	8.27726	8.68739	7.87114	5.16034	6.41372	6.15513	6.25293	6.12476	3.01951	12.2344	6.31955	9.93987	4.06378	14.4305	5.79003	10.0172	7.84367	3.61237	2.63577	4.30912	3.20299	3.29831	3.01129	2.17875	1.89801	4.3006	2.73626	2.38889	3.91787	5.98277	4.21512	2.7733	8.00081	8.33057	4.35454	4.1684	5.73269
18:1/24:1	6.30718	25.6526	6.44299	16.8408	15.8635	17.0022	9.58713	10.7953	10.5366	10.0562	10.5039	6.11016	22.4173	11.7803	19.7313	7.60315	26.5922	10.551	18.1067	16.5323	7.05551	4.66015	8.50687	8.51151	6.69983	6.03675	5.60627	4.30616	8.58969	5.37664	6.09564	8.62875	13.1744	7.74433	4.86634	14.7888	13.1157	7.51142	9.18121	8.54343
18:2/24:0	1.6157	6.58568	1.80105	3.83727	4.99048	5.80145	2.56378	3.1966	3.13282	2.51593	4.50794	1.75031	7.16645	3.68758	5.28688	2.71544	7.26915	3.2959	4.45071	6.05217	2.71216	2.58116	4.35906	4.01994	3.42231	2.08222	2.15004	1.52395	4.56711	2.7016	2.47018	3.27047	4.39805	3.6975	2.65645	6.74059	6.95091	4.25279	4.04764	5.07763
18:2/24:1	2.50425	8.34243	2.4614	4.73567	5.72016	9.43761	3.44736	3.65161	4.26109	3.06339	4.8204	2.64762	9.22778	4.87138	7.65954	3.1465	9.51761	3.93235	5.80547	6.81196	3.72684	2.6148	5.52491	5.30379	4.0447	3.02058	3.96104	2.36669	5.12351	3.30881	3.99728	4.83125	5.4334	4.59639	3.17103	8.09715	7.47609	4.87838	5.77724	4.93908
SM
	Chow	Chow	Chow	Chow	Chow	Chow	Chow	Chow	Chow	Chow	Chow + P053	Chow + P053	Chow + P053	Chow + P053	Chow + P053	Chow + P053	Chow + P053	Chow + P053	Chow + P053	Chow + P053	HFD	HFD	HFD	HFD	HFD	HFD	HFD	HFD	HFD	HFD	HFD + P053	HFD + P053	HFD + P053	HFD + P053	HFD + P053	HFD + P053	HFD + P053	HFD + P053	HFD + P053	HFD + P053
34:1	124.539	334.472	92.3996	155.324	218.189	293.094	98.7033	71.7934	236.944	109.949	276.609	66.4357	226.455	212.933	276.782	111.508	327.374	118.77	188.151	267.473	89.7615	97.261	97.4297	159.536	128.772	111.735	129.654	54.6822	200.323	98.7938	138.157	152.76	183.909	125.059	78.4003	408.022	164.419	164.752	189.262	180.123
34:2	3.32882	4.76773	2.69925	4.84938	5.77186	6.91529	2.48375	2.31503	5.64809	2.00978	23.8471	2.33252	6.66247	4.18988	4.82836	3.14579	5.27709	2.34343	3.58143	6.77282	5.19069	3.15942	3.43561	6.63924	5.60305	5.85778	5.94136	2.37055	12.203	3.05087	3.93916	4.36432	5.23184	3.23871	2.75118	11.9135	3.95655	4.10442	5.04783	4.62929
36:1	14.4357	36.8375	12.965	25.455	25.5855	27.2453	15.782	12.4286	29.9649	12.259	33.659	9.96745	25.2333	24.3934	28.2574	12.436	31.6106	15.1281	21.8868	30.0885	33.0104	23.0093	32.4878	41.2338	35.6804	48.42	41.0728	21.9724	52.8465	28.8521	30.7995	33.1826	60.0223	24.0612	21.1036	82.6994	34.6354	35.4184	37.8096	37.8342
36:2	5.01311	12.5629	2.54551	5.74271	10.0446	12.2281	3.32357	2.41181	9.42824	3.99276	12.5967	1.84013	8.67758	8.40969	12.1774	3.44657	12.7638	4.73872	5.43645	12.727	6.14551	6.74831	5.34806	12.5493	12.1298	7.11955	8.43616	4.21457	11.4445	9.77062	13.6524	13.633	9.26302	9.30764	4.59067	33.1494	15.1325	9.68733	16.4433	14.1966
38:1	12.8199	22.6152	9.61338	17.7456	19.4987	17.6446	13.1957	10.9318	19.7616	10.2379	22.3737	7.76845	26.0837	17.5768	21.0302	10.5894	19.702	11.771	20.2764	19.7275	15.3165	11.2139	15.7836	20.1926	16.8403	20.0102	19.9952	10.9361	25.755	13.5527	14.9589	15.8037	25.2246	10.277	10.5642	34.1034	16.9058	15.8517	15.8763	17.4893
38:2	3.22479	5.10164	1.42878	2.42371	5.06177	4.99545	1.94583	1.60575	5.25949	1.62214	5.83364	1.41319	5.51624	4.5087	5.59547	2.81104	4.44288	2.00891	3.84291	6.42218	4.94457	3.6079	3.83352	6.90976	6.43784	6.36936	4.79002	2.33854	6.43822	4.55915	5.67006	4.69721	6.94884	2.88502	2.81958	9.22911	2.88336	2.77799	5.05553	4.53727
40:1	21.7012	63.7925	15.882	35.9955	39.5964	39.1494	27.9042	22.1985	44.3138	21.247	44.8664	18.0168	56.1027	41.8263	53.172	20.4907	52.3295	23.8782	40.8071	43.5654	22.5029	16.2985	29.5374	27.0685	23.3927	28.8775	31.1103	15.1663	40.2519	18.6878	19.3776	29.3455	36.597	23.0785	16.7061	83.7601	47.9625	37.6718	36.0696	44.8415
40:2	5.79981	12.1326	3.84754	7.8679	10.9733	10.3785	5.28485	4.9169	9.70663	3.79179	12.9751	4.14231	11.798	8.16362	10.5548	6.16447	10.2633	5.10107	7.07438	11.442	7.61291	5.11332	7.72409	9.10536	8.10379	11.0492	10.2644	5.03885	11.9822	7.26759	7.44131	8.0863	11.7061	6.7439	5.23119	19.764	11.6799	7.96089	9.66321	10.6294
42:1	15.426	38.3021	11.2462	24.1858	22.9268	22.7016	18.6098	12.4086	27.5898	14.2962	28.1181	11.0365	39.2219	23.5097	29.0109	11.6499	31.9514	14.8111	26.2108	27.5632	10.5876	7.43317	13.2134	11.4089	10.6692	11.9507	15.3984	6.61236	20.1012	9.26956	8.78107	13.4513	15.3412	10.5793	7.52187	42.8017	18.8151	17.0531	15.8077	20.7299
42:2	44.8188	123.244	39.3764	75.3138	73.7097	84.7136	46.7993	39.2328	85.9816	37.1173	81.2653	33.2644	95.5388	83.3487	95.8451	36.0142	109.302	44.6111	71.0596	85.1529	35.2937	22.8591	33.0804	39.2358	31.9031	38.0379	44.0835	20.1208	47.2368	22.0877	28.1469	38.1466	51.6802	31.2831	20.5475	119.482	50.6343	47.2249	48.8032	50.5138
42:3	10.1134	24.4198	8.41081	14.5269	16.2184	22.649	8.21869	7.41584	18.4736	6.27392	22.6445	7.13532	18.5479	16.7749	22.1071	8.6632	22.4124	8.49513	11.0916	21.2944	10.5807	7.17818	8.90834	13.5054	11.4536	12.7342	13.2063	6.16689	14.0402	7.06451	9.88157	12.2933	14.7655	10.619	6.46128	36.4761	16.979	13.8704	16.0847	14.6311

## Sheet: Figure 6a
Raw data for Figure 6a
Gene expression data expressed as delta-delta-Ct values relative to the vehicle control group
	Chow	Chow	Chow	Chow	Chow	Chow	Chow	Chow	Chow	Chow + P053	Chow + P053	Chow + P053	Chow + P053	Chow + P053	Chow + P053	Chow + P053	Chow + P053	Chow + P053	HFD	HFD	HFD	HFD	HFD	HFD	HFD	HFD	HFD	HFD	HFD + P053	HFD + P053	HFD + P053	HFD + P053	HFD + P053	HFD + P053	HFD + P053	HFD + P053	HFD + P053	HFD + P053
mt-Co2	0.761853	0.777627	1.69528	0.958299	0.885683	0.656545	1.63841	1.19052	0.877836	1.50286	1.14655	0.981297	1.6258	1.32665	0.964374	3.6089	1.17885	1.40712	0.79375	1.23314	1.09979	1.05881	0.987857	1.04261	1.32152	0.941332	0.985381	1.30315	0.73754	2.16155	1.24181	1.32659	2.25328	0.954095	1.492	1.11944	1.56047	1.03684
mt-Cytb	0.691434	0.86577	1.01475	0.954587	1.57768	0.595042	1.61348	1.35419	0.802557	1.93564	1.51332	1.0373	1.53356	1.55024	1.25947	2.56193	0.751426	2.20803	0.80771	1.73768	1.3353	1.43628	0.874672	0.96995	1.41062	0.947817	1.26182	2.11193	0.624391	1.71453	1.45156	1.37315	2.13873	1.24645	1.33125	1.24202		1.1577
mt-Atp6	0.697451	0.975731	1.23424	1.09843	1.16498	0.754485	1.08123	1.2657	0.989777	1.75967	1.39495	0.861749	1.41361	1.47938	1.22716	2.60219	0.678397	1.61918	0.803522	1.31008	1.14843	1.08285	0.762767	1.22136	1.27352	0.996665	1.17936	1.43501	0.638616	1.90569	1.32879	1.56915	1.77677	1.38542	1.10594	1.32426	1.51038	1.29573
mt-ND5	0.623813	0.546988	0.9258	0.674311	1.75772	0.537799	2.28891	1.50977	0.969036	1.47412	1.4821	1.03882	1.55102	1.48955	1.10947	2.93359	0.996164	1.65782	0.659662	1.38467	1.1305	1.27782	1.20562	0.445064	1.86981	0.913797	1.11405	1.92248	0.456551	1.5683	1.1204	0.731962	1.34208	1.45897	1.80848	0.787167	1.66279	1.53097
Ndufb5	0.727837	0.764231	1.38633	1.05994	1.12991	0.696232	1.34458	1.22844	0.998007	1.94849	1.52641	1.41172	1.76017	1.25473	1.21619	3.32918	1.37264	1.54948	0.780407	1.28524	1.03488	1.24503	0.941003	0.879397	1.24435	1.02274	1.33637	1.92582	1.2495	1.84255	1.45046	1.58265	1.98202	1.57729	1.24598	1.46129	1.48053	1.35373
Atp5o	0.879749	0.846485	0.958351	1.20618	1.09074	0.964975	1.43165	1.01743	0.913943	1.58042	1.00362	0.94628	1.21789	1.17283	1.10215	3.74439	1.45923	1.37579	0.972257	0.975801	1.03145	0.97931	1.20942	1.20037	0.961811	1.2313	1.02314	1.05413	1.18758	2.19667	1.03176	1.37077	1.74625	1.12142	1.00019	1.10971	1.27448	1.10862
Cycs	0.792874	0.852372	1.22997	1.86665	1.28815	0.682341	1.24632	1.49997	0.732132	1.47458	1.72335	1.27486	1.61819	1.27456	1.32898	2.55749	0.680753	1.55861	0.882341	1.39925	1.30556	1.43379	0.617416	1.09694	1.57333	0.87066	1.6853	1.96708	1.3177	1.64184	1.39002	1.60769	2.48674	1.41944	1.14098	1.2313	1.60204	1.34608
Cox5b	0.921888	0.799437	1.23638	1.70285	0.903004	0.950043	1.39976	0.967566	0.944535	1.48227	1.02294	0.893685	1.45587	1.02633	0.906148	3.36879	1.50807	1.11555	0.839097	0.890174	0.890179	0.92488	1.21572	1.21502	0.853419	1.04079	0.852935	1.15955	1.27061	2.11817	0.961	1.15868	1.3303	1.00893	1.56675	1.09254	0.998207	1.05428

## Sheet: Figure 6g
Raw data for Figure 6g
Gene expression data expressed as delta-delta-Ct values relative to the vehicle control group
	Chow	Chow	Chow	Chow	Chow	Chow	Chow	Chow	Chow + P053	Chow + P053	Chow + P053	Chow + P053	Chow + P053	Chow + P053	Chow + P053	Chow + P053	Chow + P053	HFD	HFD	HFD	HFD	HFD	HFD	HFD	HFD	HFD	HFD	HFD + P053	HFD + P053	HFD + P053	HFD + P053	HFD + P053	HFD + P053	HFD + P053	HFD + P053	HFD + P053	HFD + P053
Nrf1	0.592643	0.907171	1.39739	1.45257		1.2142	1.34281	0.750205		1.23911	0.421998	2.89749	1.05359	0.574462		0.707195	2.66716	0.823471	1.52105	1.2703	0.936081	0.7244		1.26959	0.468212	1.2557	2.16216	0.240298		0.901263	0.519421	1.59037	1.77196	1.97175	0.530477	2.25608	1.62829
Gabpα1	0.625139	0.891922	0.794812	1.26665	1.05076	2.13658	0.901684	0.880028	2.75973	1.64202	1.84355	4.03097	1.33737	1.43003		0.751016	1.84448	0.923568	1.31275	1.35952	1.15327	0.896439	0.483709	1.26364	1.42949	1.64648	1.45747	0.513345	2.12923	0.901727	0.954596	1.74902	1.65271	1.10387	1.25669	2.94759	1.94629
Nfe2l2	0.826585	0.692289	0.698697	1.3934	1.18374	1.10957	1.21021	1.12924	2.27276	1.76455	1.43924	2.95837	1.34287	1.37581	3.90452	1.02824	2.64874	0.800953	1.37085	1.59679	1.12873	0.891841	0.805803	1.78307	1.36153	1.45245	2.19234	0.723417	1.98654	1.09431	0.955929	2.53039	1.67638	0.376174	0.873791	1.81985	1.4473
Missing values gave a Ct of > 35 cycles for the gene of interest

## Sheet: Supplementary Figure 1
Raw data for Supplementary Figure 1
Lipid content in HEK293 cells treated with P053
P053 (nM)	0	0	0	0	10	10	10	10	30	30	30	30	100	100	100	100	300	300	300
Cer 18:1/16:0	17.9725	18.7556	21.7202	18.6395	22.4895	20.1065	20.2227	20.5646	20.5749	19.0547	20.8444	18.7423	22.9494	19.2357	22.5073	19.0496	17.822	19.0766	17.3933
Cer 18:1/18:0	6.0828	6.13113	6.10567	5.86046	6.1592	6.07255	6.69942	5.45121	4.98975	5.08149	5.07529	4.31589	2.97243	3.68009	3.20999	2.09172	1.8912	1.69881	1.37626
Cer 18:1/20:0	0.777664	0.742918	0.684237	0.642597	0.671307	0.920931	0.722095	0.859875	0.685505	0.718261	0.74785	0.65212	0.613032	0.737998	0.686963	0.560135	0.716231	0.460063	0.657584
Cer 18:1/22:0	51.2889	52.6222	55.5859	61.4194	56.12	63.3729	65.2079	63.3152	64.5364	57.3121	66.2959	65.6669	66.0373	65.445	75.6523	61.1907	64.624	69.7847	70.6121
Cer 18:1/24:0	62.4863	61.5038	80.6944	95.5284	78.2507	97.4893	100.975	120.086	97.9167	85.8777	134.225	118.415	95.8984	114.847	144.796	106.353	94.7176	106.124	124.497
Cer 18:1/24:1	32.6033	30.9176	34.6183	37.7955	41.2869	36.9476	41.283	38.2211	41.0899	37.3744	44.4522	42.1609	43.7952	41.4019	48.5214	41.0347	42.6517	39.4375	41.6471
SM 32:1	28.6786	29.1221	30.5911	26.0247	35.2485	30.6751	30.1932	30.0675	34.5111	30.2036	32.0092	28.7617	33.5311	33.1495	31.0137	33.9978	31.4532	33.3582	37.098
SM 34:1	286.638	250.589	251.176	231.344	296.401	243.663	224.502	225.737	281.872	248.003	262.537	249.572	239.205	244.554	241.828	261.421	241.436	241.197	248.392
SM 34:2	42.0589	40.0446	37.7484	38.2853	47.2234	40.324	36.1571	38.6716	43.2759	41.231	41.1196	40.1333	40.9604	43.1506	39.5005	44.6858	42.0268	43.5268	45.2968
SM 36:1	27.9484	24.2003	24.1647	24.7062	29.6301	20.7933	22.4748	21.0053	24.6728	22.0304	22.5253	18.9401	15.6181	17.1499	17.2078	18.9256	14.7086	14.6722	17.3205
SM 36:2	10.9185	10.2275	10.2653	10.1923	11.2341	9.94236	8.24146	8.20663	10.0466	9.08897	8.50244	8.12692	6.97051	7.20604	7.1332	7.40465	6.18415	6.8179	6.54101
SM 38:1	9.72715	9.81283	15.512	7.73557	6.18245	8.40074	6.6333	8.78732	11.7454	14.9847	8.55972	5.18034	4.35221	7.60468	11.0645	10.3031	9.78014	11.6533	8.0822
SM 40:1	32.004	32.7277	36.8259	35.0984	40.0944	41.0366	34.4775	35.2843	42.2123	39.8982	44.3327	34.2754	39.6185	38.4983	41.6326	45.0957	43.4372	43.0067	50.439
SM 40:2	10.5134	10.0595	8.85875	9.81828	10.3276	10.9643	10.3385	8.64295	10.5652	9.85594	9.76408	9.36188	10.6428	11.1113	10.5382	10.6417	12.0217	11.0813	11.4772
SM 42:1	57.7348	58.1969	61.4685	66.4117	68.7535	68.4711	69.6713	77.5442	71.8434	69.7563	80.9547	78.46	70.6629	69.6062	82.0245	85.9318	70.0557	70.3641	94.669
SM 42:2	107.263	98.7536	100.959	99.3875	119.092	115.121	104.672	105.467	118.688	104.731	121.981	114.303	112.606	107.685	114.026	114.211	117.582	110.303	130.267
HexCer 18:1/16:0	28.6531	25.9329	36.3504	32.9697	30.7043	33.6425	33.4465	30.9255	30.9723	29.7152	31.7982	33.8438	28.7244	29.2314	27.3495	32.1782	26.9367	27.3197	28.9409
HexCer 18:1/18:0	5.60599	4.95864	5.32442	5.24016	4.5494	4.08985	4.47327	4.31983	3.12721	3.0394	3.95143	4.09946	1.55211	2.03256	2.382	2.57248	1.66088	1.35477	1.49105
HexCer 18:1/20:0	0.25896	0.387602	0.22362	0.326051	0.308761	0.369163	0.415356	0.435568	0.5232	0.332915	0.412819	0.462762	0.301847	0.295285	0.27631	0.15366	0.2792	0.518033	0.244638
HexCer 18:1/22:0	31.2338	28.897	35.0092	34.5929	36.8189	34.9551	38.6561	38.9837	34.9843	32.4873	39.9972	37.7095	35.0199	40.376	33.9893	41.9484	43.5691	40.2015	45.0568
HexCer 18:1/24:0	188.887	163.084	208.613	211.085	199.303	216.657	249.013	199.834	200.878	190.472	249.822	223.238	193.278	206.781	205.001	225.138	220.79	197.985	254.871
HexCer 18:1/24:1	62.4659	55.5806	68.1514	69.5815	70.2405	72.3688	73.5755	68.734	65.5993	66.6616	76.2502	69.0398	66.6213	67.2246	64.4273	72.2662	63.1626	68.7371	74.9033

## Sheet: Supplementary Figure 4
Raw data for Supplementary Figure 4
Ceramide, SM, and HexCer content of gastrocnemius muscle
	Chow	Chow	Chow	Chow	Chow	Chow	Chow	Chow	Chow	Chow	Chow + P053	Chow + P053	Chow + P053	Chow + P053	Chow + P053	Chow + P053	Chow + P053	Chow + P053	Chow + P053	Chow + P053	HFD	HFD	HFD	HFD	HFD	HFD	HFD	HFD	HFD	HFD	HFD + P053	HFD + P053	HFD + P053	HFD + P053	HFD + P053	HFD + P053	HFD + P053	HFD + P053	HFD + P053	HFD + P053
HexCer 18:1/16:0	0.120033	0.152829	0.119785	0.468188	0.213229	0.0974075	0.100845	0.0819559	0.0932214	0.107648	0.200578	0.109385	0.0547247	0.0846184	0.10354	0.301597	0.0200788	0.28987	0.179379	0.152566	0.134815	0.0435736	0.156195	0.161869	0.162364	0.108762	0.107223	0.150833	0.0790468	0.0178478	0.0708288	0.22984	0.125732	0.109385	0.280874	0.0955191	0.0485945	0.0904247	0.292716	0.12796
HexCer 18:1/18:0	2.69668	1.89251	1.56297	1.30749	1.46476	2.32096	0.893815	1.46973	2.44667	2.41845	2.77023	1.13814	0.685004	0.550468	1.7658	1.01024	1.02017	3.39701	2.78871	0.308774	1.40692	0.461093	2.46492	1.05975	1.71112	1.41914	1.55235	3.2765	3.3657	0.373101	0.627771	2.31574	1.72511	1.05308	1.51401	0.378356	1.33946	1.2334	3.41075	0.762224
HexCer 18:1/20:0	3.15035	2.0969	2.49374	1.55146	2.86833	5.01659	1.29218	2.23005	5.19566	2.92915	4.98047	2.2562	1.18451	0.630027	2.13564	1.46049	2.18569	5.93368	4.2225	0.519106	2.3173	0.666601	3.84134	1.6309	2.91914	2.9281	2.30979	5.46232	4.04298	0.764219	1.02544	3.65727	4.19285	2.55948	2.72791	0.774982	2.30262	1.6216	6.49284	1.53532
HexCer 18:1/22:1	1.9399	0.902302	1.1596	0.665222	1.02174	2.42118	0.699843	0.763237	1.25992	1.54883	2.44313	0.844089	0.596393	0.241502	0.964243	0.377684	0.654683	2.55823	1.9817	0.206804	0.795947	0.142431	1.93135	0.274052	0.840394	0.842971	0.504615	1.8923	2.00617	0.190351	0.546564	1.48589	1.30013	1.29084	1.10389	0.193032	0.861457	0.627526	2.66161	0.790561
HexCer 18:1/22:0	19.6704	13.1564	11.1326	10.6638	13.4971	24.1386	6.68641	11.6696	16.2966	17.7874	28.6994	10.5255	7.34146	3.05015	12.9786	10.4072	8.90313	30.0855	20.1916	3.51268	13.4658	1.98335	18.2918	9.51636	13.8207	12.7369	9.6591	28.4381	18.5983	3.84205	7.52177	16.4106	20.0443	14.4231	12.9484	5.24783	12.5609	13.236	35.9679	8.48418
HexCer 18:1/24:1	36.6757	24.8631	24.4216	19.8375	21.9144	41.1504	10.9636	25.0414	32.0669	28.3665	55.5818	22.7923	17.8764	8.06181	22.9046	20.0825	17.0776	61.9168	40.6919	8.47473	22.5218	4.51075	33.9856	18.7716	26.6151	25.8057	21.886	44.7802	35.3021	7.91389	11.8966	34.458	33.6892	26.2534	24.7881	7.79565	20.5958	23.2933	61.9739	13.7499
HexCer 18:1/24:0	79.706	48.7291	38.3406	38.7176	58.5626	115.248	25.9776	44.6989	76.5371	79.6596	131.55	47.7053	35.5956	20.727	57.5213	45.8559	36.9456	110.769	86.5459	16.7978	62.7639	8.41033	72.3063	32.7455	49.4817	62.7668	41.5999	105.665	71.9876	14.5441	35.0734	65.2406	70.8422	52.1762	47.7217	19.7676	40.4927	43.8786	131.229	26.1187
SM 34:1	64.8682	68.6344	68.2682	64.1631	65.2721	52.6381	71.6434	63.4375	56.8448	89.4966	55.2092	65.2319	37.406	53.6606	49.036	73.0423	41.7651	81.6186	53.5156	54.7372	40.9145	71.3899	71.4269	61.8368	70.9558	39.1933	69.7295	60.5115	70.482	55.2888	32.5351	75.4148	64.2595	68.4699	74.2315	69.3058	56.8022	63.1231	40.9981	91.0819
SM 34:2	2.39287	2.13822	1.97986	3.14947	2.46012	1.92663	2.01036	2.47522	1.62858	2.69052	2.56067	2.36305	1.4133	1.33229	1.80884	2.65457	1.67991	2.4957	1.92649	1.42548	2.40223	1.83051	1.9908	2.57074	2.87391	2.07979	1.61406	2.73902	2.59995	1.87774	1.53012	2.83481	1.99769	2.00027	2.41825	2.14384	2.13317	2.33764	2.20931	2.33994
SM 36:2	5.25311	4.47309	5.31152	4.28403	4.87837	3.67957	4.60087	4.82901	6.22012	7.92931	3.72409	3.01686	3.09759	3.39994	2.85566	3.2428	2.64848	4.31452	4.01866	3.05306	4.03979	4.38082	8.32758	7.43137	4.72808	3.87411	3.71449	5.67667	8.11173	5.45907	1.77026	3.54675	2.90532	2.73391	5.42142	3.74107	3.76744	2.49394	1.97292	4.89508
SM 36:1	237.395	210.77	229.697	205.818	259.831	180.07	324.291	267.596	307.242	266.976	242.303	230.3	206.587	243.389	210.049	199.927	174.992	270.736	215.295	156.154	228.114	288.594	314.093	288.466	267.477	199.429	290.345	253.209	302.664	304.66	125.344	223.512	246.64	236.8	200.399	135.056	273.936	199.397	141.624	291.891
SM 40:1	76.0712	33.0127	21.3336	97.9095	54.4454	57.541	37.4679	53.3874	41.9482	47.9679	97.5537	51.1596	53.7207	21.6057	37.8369	48.3173	39.3705	88.0525	69.3339	48.817	83.3032	36.7836	76.0363	97.3149	104.584	70.2124	43.6246	83.8999	56.2563	83.7455	74.9293	89.7182	104.131	44.9676	58.8143	74.268	90.7758	60.0553	174.22	68.0463
SM 42:2	228.291	182.58	152.346	121.473	234.806	318.449	183.351	223.606	211.404	231.852	288.299	175.495	168.331	87.7791	166.49	221.175	113.727	338.716	212.277	185.512	135.14	64.4475	119.19	146.334	162.264	153.813	99.6632	234.608	129.226	78.4229	124.791	220.201	175.989	144.772	171.488	135.796	111.009	132.926	406.752	102.287
SM 42:1	101.954	55.9984	37.6756	43.345	64.1571	117.698	29.5907	37.0593	48.7018	54.4946	88.2897	52.3856	29.1894	16.6817	42.3452	43.7529	25.0289	89.171	54.8125	29.4411	67.7151	12.3342	43.4287	31.0665	33.2278	63.5733	17.5972	71.633	45.4199	15.0405	42.7745	43.392	45.2063	34.368	60.6982	34.7124	28.1104	34.3376	109.833	16.1089
Cer 18:1/16:0	0.308189	0.552914	0.331893	0.426312	0.523597	0.549489	0.338088	0.296799	0.192474	0.478755	0.348386	0.309053	0.343722	0.306832	0.460482	0.63699	0.218789	0.429346	0.227683	0.458381	0.373537	0.417324	0.337643	0.299513	0.415843	0.324003	0.248102	0.237913	0.258311	0.315783	0.295287	0.242467	0.246989	0.366716	0.605294	1.28638	0.315412	0.1867	0.243871	0.264198
Cer 18:1/18:0	32.8314	35.7091	33.4411	39.6056	47.9512	36.6379	34.4983	38.0718	36.5608	34.5799	20.203	22.2043	20.4893	19.2549	21.0178	15.4813	13.2288	14.0008	17.6182	17.1195	44.3674	58.3701	52.5267	65.4135	47.3146	40.6892	47.5884	46.5661	45.5603	44.7392	21.9657	17.6562	21.0561	17.8475	19.1897	17.6974	13.2972	14.5082	22.6242	9.61693
Cer 18:2/18:0	0.812301	1.26216	0.989257	0.81825	0.799004	0.872705	0.860836	0.997443	0.837493	0.823203	0.465758	0.551245	0.42253	0.451395	0.566061	0.383462	0.228324	0.445543	0.416531	0.45974	1.35079	1.17219	1.18134	1.51218	1.16368	1.01274	0.772651	0.937937	1.41023	1.14637	0.448429	0.492558	0.363357	0.413172	0.276496	0.360798	0.28494	0.26728	0.304162	0.275712
Cer 18:0/18:0	7.44901	11.7767	8.32329	9.65442	12.7672	9.70029	10.1569	9.06193	8.11911	12.9591	6.71558	7.47699	5.96079	6.05248	7.07746	6.06286	5.23176	5.74708	5.30368	6.40126	10.8973	14.1261	12.1836	14.6702	11.4043	10.3229	13.4325	10.031	10.8299	10.993	6.69591	6.99104	6.69634	7.61439	9.30589	10.4442	6.36317	5.15416	5.25794	4.50893
Cer 18:1/20:0	1.29653	1.19028	1.04704	1.27503	1.43858	1.13189	0.963985	0.682071	0.661164	0.829595	0.499947	0.775801	0.690934	0.48453	0.670959	0.948594	0.557624	0.508013	0.714599	0.745149	0.858424	0.833083	0.92096	1.15203	0.947775	1.21142	0.760469	0.880462	1.06713	0.958839	1.29974	0.97734	1.03907	0.708836	1.3618	1.15092	0.519883	0.808392	1.04475	0.673357
Cer 18:1/22:0	2.62587	1.94077	1.82166	2.35573	2.63637	2.92672	1.22385	1.3603	1.36715	1.71707	2.69748	2.24686	2.92439	2.06121	2.47432	3.27011	1.82772	2.04733	1.90202	3.1173	3.53636	1.72655	1.7526	2.60298	2.20864	4.30072	1.71028	3.13738	2.07162	2.63731	6.66276	2.88602	2.62715	3.13825	3.9433	5.14975	2.44217	3.87738	4.11966	2.29062
Cer 18:1/24:1	9.06694	9.03088	6.50792	9.08359	8.81544	11.7327	6.30497	6.37616	4.82521	6.85219	11.8242	9.12876	9.68128	7.06555	8.75806	11.6384	7.88451	7.12842	7.64346	10.6448	6.27362	4.89771	3.88166	5.7326	4.95181	7.03869	3.90868	6.43163	4.82929	5.14227	11.3105	7.67454	5.85093	7.27229	9.12867	11.5338	5.46206	9.02878	11.0555	5.75308
Cer 18:0/24:1	2.85137	1.61727	1.2237	2.27706	2.80389	2.70448	1.11249	2.27559	0.863994	1.80857	3.2091	2.59842	3.66716	1.8279	1.95357	2.77167	2.05522	2.02739	2.13876	3.69877	2.62531	0.842825	0.956536	1.18391	1.18753	2.76034	1.33055	1.91764	1.03466	1.39432	4.51893	1.91356	1.71478	1.67311	2.38088	12.1481	1.43768	1.99756	3.59959	0.920192
Cer 18:1/24:0	5.82195	3.6556	3.34287	5.88782	5.06925	6.4127	3.52788	3.60408	2.08983	3.68564	7.19761	5.63672	7.43045	4.35898	4.70928	6.91404	4.42088	4.24538	5.26527	6.52647	4.53594	2.17088	2.41729	3.26427	3.52334	5.74831	3.11384	4.26386	3.24198	3.50611	8.74996	4.72302	4.01328	4.31725	4.82037	10.8999	3.077	4.31752	7.26633	2.30935

## Sheet: Supplementary Figure 7
Raw data for Supplementary Figure 7
Ceramide, SM, and HexCer content of cerebellum
	Chow	Chow	Chow	Chow	Chow	Chow	Chow	Chow	Chow	Chow + P053	Chow + P053	Chow + P053	Chow + P053	Chow + P053	Chow + P053	Chow + P053	Chow + P053	Chow + P053	Chow + P053	HFD	HFD	HFD	HFD	HFD	HFD	HFD	HFD	HFD	HFD	HFD + P053	HFD + P053	HFD + P053	HFD + P053	HFD + P053	HFD + P053	HFD + P053	HFD + P053	HFD + P053	HFD + P053
HexCer 16:0	14.3117	14.9451	12.4303	9.77474	9.84612	13.2241	9.54261	17.3667	8.07672	2.61786	11.905	12.0787	17.3566	8.98121	4.91288	10.616	11.083	11.1713	10.2043	21.5508	17.6896	15.2252	24.8345	15.9319	13.7976	8.6059	8.83072	7.98867	13.9164	8.93432	17.284	8.36383	13.8417	14.6417	7.1271	5.25468	9.25909	5.87818	7.65371
HexCer 18:1	32.1734	31.3521	25.489	27.7225	26.6274	35.812	15.2902	69.3831	14.0334	4.06597	35.919	27.4449	39.8082	28.3147	12.0017	18.6127	33.0051	39.5714	38.2232	69.8782	37.6587	45.135	63.2685	52.044	66.1063	26.2079	16.8105	22.3248	51.0427	19.0333	51.9273	16.2259	33.0148	32.5326	25.3913	23.9698	16.5527	15.5439	16.7312
HexCer 18:0	235.335	311.199	247.169	169.733	168.009	228.78	164.405	462.672	120.837	28.8093	286.922	231.007	375.961	165.705	81.8257	140.616	234.577	281.805	232.737	491.642	358.197	287.861	506.11	349.896	381.822	165.12	135.139	138.21	319.286	106.702	382.139	122.466	271.752	258.221	146.382	115.813	146.018	61.4581	111.285
HexCer 20:1	2.17878	1.31431	2.30787	2.69318	3.23757	2.44265	0.773376	5.2426	1.17169	0.850253	3.87964	2.4108	3.56927	3.66844	1.17597	1.07305	2.87917	4.09163	4.07328	5.72559	1.733	5.46621	6.155	3.99126	10.5742	2.37297	1.36998	3.36209	4.09	2.41336	5.44954	1.50167	2.71376	3.09252	3.35965	3.20443	0.867783	1.87162	1.36429
HexCer 20:0	45.1905	37.3375	39.817	36.3827	38.6709	42.9903	22.214	63.2486	18.299	5.37852	62.6592	42.0891	61.8563	40.4642	16.7817	19.6222	44.5602	56.0811	52.6344	76.2224	52.0369	71.4207	95.5425	61.8425	85.115	35.298	20.295	30.5646	55.1306	25.9921	81.8108	22.9498	52.8818	49.4884	37.7023	27.8092	23.4231	13.0014	19.1491
HexCer 22:1	125.125	129.729	117.435	89.0598	98.4955	114.42	70.4689	164.839	57.3074	67.4582	171.007	113.764	201.906	106.093	35.9387	77.6418	92.6997	107.257	90.5981	122.447	189.182	147.404	261.233	95.8461	94.8493	88.6458	59.1249	69.7879	85.9165	79.5132	228.816	78.1356	158.552	150.676	92.9587	63.0534	66.2392	42.1951	49.044
HexCer 22:0	738.005	607.895	692.173	690.08	662.922	749.195	416.826	939.071	378.021	103.858	933.202	709.42	853.076	744.844	421.086	403.774	821.636	996.669	1011.42	1104.73	729.038	1064.77	1160.03	1053.4	1397.55	581.054	370.3	553.545	916.872	505.659	1204.39	420.547	840.893	660.332	669.272	501.784	427.814	264.729	391.884
HexCer 24:1	6568.1	5404.88	5796.57	6209.49	6137.44	6876.31	3807.29	7081	3743.65	3233.35	7019.2	5377.98	7770.21	6449.16	3511.89	4048.72	5184.76	6290.34	5656.27	6306.16	6980.58	7620.27	9025.46	5970.39	6766.6	5402.29	3637.47	5375.71	5121.56	5027.14	9363.75	4512.26	7271.57	6673.35	6052.94	5424.24	3829.42	3500.76	3500.55
HexCer 24:0	3854.16	3311.41	3516.26	3526.36	3487.38	4008.26	2258.4	4679.49	2178.43	564.043	4618.59	3773.48	4286.71	3653.78	2395.46	2157.01	3975.05	5039.63	4758.34	5100.57	3742.34	5058.59	5377.58	4719.81	6172.39	3054.62	2037.52	2815.46	4371.19	2652.92	5943.48	2280.7	4343.65	3299.69	3289.82	2658.72	2324.32	1408.65	2090.2
SM 32:1	9.38423	8.90189	8.70077	9.14003	8.84579	9.64485	7.7231	9.58091	8.19287	7.74364	10.8885	9.08218	12.3443	9.85775	7.66418	8.69181	8.55084	8.18679	8.4615	10.8791	12.6222	10.2919	14.5991	10.1193	9.9551	9.49564	9.27341	9.3752	10.274	9.97552	12.4114	9.04723	10.2584	10.5601	10.6625	8.86175	9.43155	8.15283	9.01341
SM 34:2	10.096	8.00481	7.89714	8.45839	7.75003	8.23162	7.18187	5.22131	7.232	7.20744	9.9108	8.64755	11.4512	8.06232	5.44622	4.53802	7.18458	8.29687	8.32932	8.59298	9.07005	7.88273	10.7252	7.21486	6.91682	7.5675	6.81273	7.2866	7.3392	5.98645	10.8404	8.94766	9.3676	9.27928	9.02797	5.84946	7.18749	3.93839	7.22196
SM 34:1	125.911	70.6504	92.2942	128.319	130.124	122.407	63.9062	112.481	69.9936	82.5407	146.305	94.5019	129.483	151.913	73.8551	80.0167	90.7654	102.782	113.569	107.83	105.269	135.915	159.739	117.569	110.943	98.9672	66.395	119.674	92.3895	133.106	161.415	90.4808	115.694	117.777	135.794	123.089	72.6388	98.8077	73.1632
SM 36:2	67.7806	70.4411	61.1549	62.2315	54.9576	71.9062	42.7578	48.0553	46.1132	59.5005	77.3429	59.1592	95.459	61.3204	42.7823	27.3474	61.4896	55.0172	56.8047	63.6416	87.496	76.5638	96.0795	51.2991	61.4545	55.3828	43.5756	55.6446	55.4794	35.911	106.46	51.4739	67.513	67.8953	51.6927	57.9458	40.9288	32.7758	44.6146
SM 36:1	394.635	197.519	281.857	457.108	463.418	427.394	155.273	412.163	172.105	194.844	464.875	291.749	380.257	596.135	225.303	199.676	294.675	315.392	396.468	357.801	309.773	574.08	479.444	419.733	491.707	326.177	175.063	482.737	324.737	437.801	529.096	247.962	355.417	343.012	490.447	544.072	175.073	405.398	201.504
SM 38:2	11.3378	5.40558	6.14627	9.98976	8.84579	8.23162	3.80911	5.3509	4.32105	7.20744	11.8634	6.68222	10.3765	10.2552	3.60928	2.90308	5.06507	7.08324	7.79989	6.3831	6.97749	9.18256	10.2922	5.6849	5.89503	6.59758	4.00763	7.66766	5.02991	6.1474	11.1901	6.7471	8.32474	8.85109	10.1186	6.05163	4.12363	3.93839	4.09898
SM 38:1	149.083	83.3764	107.111	173.662	169.332	162.424	69.2799	172.176	74.9452	38.445	174.02	119.141	145.805	204.374	106.701	86.1831	141.777	157.803	199.243	181.88	117.61	209.467	171.213	202.526	250.798	126.684	78.606	176.36	166.864	151.251	204.797	99.8821	137.133	146.282	182.882	197.347	79.7159	145.438	91.2461
SM 40:2	82.8805	67.5093	63.6038	62.6251	61.6365	69.1924	44.4837	84.7007	43.3814	51.3559	98.4003	64.6125	113.428	67.3016	27.1328	51.0354	51.6641	60.1105	65.3939	63.634	94.1424	75.8183	129.055	55.7266	50.8742	55.3034	44.5973	47.4932	51.2506	54.9137	116.436	59.8853	73.425	86.9536	64.465	34.4644	47.3579	33.4194	39.329
SM 40:1	257.844	205.072	198.54	210.073	225.901	239.217	145.002	314.295	145.039	51.2464	304.001	220.117	327.562	242.07	125.331	158.353	223.684	258.853	295.067	347.752	279.797	304.533	412.028	321.594	337.266	202.445	162.939	188.065	287.474	183.889	372.913	177.074	235.958	281.655	224.359	174.632	162.333	129.812	151.975
SM 42:2	860.176	820.779	783.471	661.346	693.919	872.409	559.171	966.314	552.713	660.19	1132.13	807.257	1283.01	802.501	434.477	634.337	659.388	719.281	714.687	792.418	1145.32	942.941	1433.29	746.723	650.564	674.999	573.763	611.25	655.855	687.51	1423.11	718.618	898.145	1023.47	688.732	582.437	593.074	472.141	503.36
SM 42:1	286.15	265.955	252.6	221.227	243.114	286.705	185.361	411.967	180.677	47.6271	371.292	288.623	388.513	255.841	158.489	203.273	296.49	332.331	358.331	489.927	350.677	368.677	478.702	419.718	461.805	241.16	209.14	208.022	378.183	210.79	460.407	223.848	278.666	328.3	236.404	186.283	198.576	131.683	195.129
Cer 18:1/16:0	1.69802	3.07807	3.40558	1.56729	2.47185	2.71431	7.92071	1.81635	5.5125	3.61709	2.39565	2.23872	1.87823	1.76266	7.09083	4.23498	4.18588	2.74479	2.72924	2.70385	2.63193	2.9097	1.91628	5.38686	1.44855	4.15511	7.40521	1.38847	2.6432	2.76207	1.437	5.74399	2.26155	3.92813	1.54775	1.88035	7.06957	1.65151	5.34701
Cer 18:2/18:0	5.68009	17.0906	10.9646	4.06588	7.24222	9.48052	19.7929	11.0596	13.9367	6.1678	7.46862	7.84729	9.95186	5.01497	15.2517	13.7543	19.4608	12.754	10.8001	19.2599	16.4329	9.81467	9.73562	16.6609	9.2826	12.241	22.4377	3.74765	14.5702	5.2575	7.26007	15.0915	8.46756	10.666	4.46106	4.15616	21.6288	3.08206	13.66
Cer 18:1/18:0	78.9921	178.256	156.382	81.7937	136.674	138.454	346.581	92.6307	234.715	141.97	85.5119	108.595	104.792	97.4561	431.392	196.381	275.197	135.779	146.615	149.882	158.545	153.865	78.778	260.719	95.6381	212.697	345.851	77.532	141.518	128.546	82.2707	288.623	116.318	172.743	86.572	112.409	311.979	100.825	239.53
Cer 18:1/20:0	6.22084	19.3961	13.7797	5.91595	9.37539	11.4926	34.73	9.50471	25.7339	10.8793	8.15479	10.4755	10.5072	6.17568	36.1314	20.5959	26.7359	12.6268	16.6128	15.416	17.4554	11.7513	7.61578	19.488	8.87665	20.3147	35.3522	5.3637	13.3766	9.68113	8.42095	28.463	10.3564	18.7569	5.82096	8.03659	34.6254	7.54761	24.475
Cer 18:1/22:0	13.631	50.2189	29.5469	9.8794	15.3551	22.3919	79.6811	18.825	48.4257	14.5276	15.0246	22.6132	25.2761	10.65	51.7937	37.5604	49.7318	29.1858	28.3511	36.9582	41.4773	23.9939	26.9824	38.0418	18.675	34.6957	74.4341	8.17696	33.409	15.9533	14.996	57.2919	21.4543	38.4094	10.5899	9.98584	74.6469	9.15404	46.3627
Cer 18:1/24:0	39.7051	138.76	86.2837	23.119	36.5065	61.5605	219.595	51.8119	131.964	25.164	39.1513	61.4338	64.1688	24.2127	137.911	88.346	158.631	89.2495	92.5091	119.075	89.3861	65.065	65.7148	120.766	69.4433	82.5319	206.996	20.2157	124.493	36.0277	35.1841	132.359	47.5021	88.9579	25.0017	22.1183	201.705	15.8687	131.28
Cer 18:1/24:1	82.9212	339.467	197.924	57.5279	86.0616	140.442	561.159	98.7793	339.361	194.92	106.297	150.541	182.076	61.3337	311.08	260.185	253.268	147.127	119.244	169.454	280.681	122.133	151.049	200.654	82.8258	197.489	494.236	47.3096	138.166	97.7004	105.297	370.02	145.116	239.743	56.9618	60.5027	471.673	50.6294	252.902
