# Supplementary material for: A selective inhibitor of ceramide synthase 1 reveals a novel role in fat metabolism
Source: Nat Commun. 2018 Aug 21;9:3165. doi: 10.1038/s41467-018-05613-7 (PMC6104039; doi:10.1038/s41467-018-05613-7)
Supplement: Supplementary file 5 — Supplementary Data File 2 [file 41467_2018_5613_MOESM5_ESM.xlsx]

## Sheet: Supplementary Table 1
Muscle Lipidomic Data
		Chow				HFD				Chow vehicle vs Chow P053		HFD vehicle vs HFD P053		Chow vehicle vs HFD vehicle
		Vehicle		P053		Vehicle		P053		P value	q value	P value	q value	P value	q value
LipidIon	CalcMz (m/z)	Mean	SD	Mean	SD	Mean	SD	Mean	SD
Cer(d18:1/16:0)+H	538.519	1.95565	0.695455	2.06678	0.88775	1.715	0.431003	1.49926	0.659222	0.775113	0.995663	0.0898434	0.674011	0.203876	0.25898
Cer(d18:0/18:0)+H	568.566	0.27755	0.231243	0.253833	0.118848	0.2505	0.239198	0.247684	0.123384	0.90553	0.995663	0.480179	0.886137	0.378599	0.40287
Cer(d18:1/18:0)+H	566.551	29.65	4.10714	18.3764	3.26733	34.6615	5.97191	16.9864	3.61314	2.0387e-11	6.19779e-09	5e-14	1.5002e-11	0.00342676	0.0116686
Cer(d18:2/18:0)+H	564.535	2.8314	0.571663	1.55428	0.319244	2.768	0.633325	1.15758	0.362184	2.21511e-10	3.36708e-08	1.42e-13	2.1242e-11	0.69311	0.614162
Cer(d18:1/19:0)+H	580.566	0.7036	0.343308	0.419556	0.24152	0.259	0.138408	0.161105	0.124162	0.00339036	0.147243	0.00904861	0.199041	7.66864e-07	6.09299e-06
Cer(d18:1/20:0)+H	594.582	0.39155	0.203069	0.293278	0.145787	0.3335	0.231045	0.288316	0.24425	0.0490005	0.876273	0.273262	0.794907	0.10956	0.170685
Cer(d18:1/22:0)+H	622.613	0.92995	0.288424	1.19856	0.360598	1.0685	0.266286	1.46895	0.364717	0.0138882	0.422216	0.000117243	0.00584184	0.0602596	0.114908
Cer(d18:1/23:0)+H	636.629	0.9208	0.226587	1.21261	0.314393	0.585	0.218572	0.876684	0.302058	0.00212056	0.126108	0.056378	0.670826	0.00123324	0.00452237
Cer(d18:1/24:0)+H	650.645	1.348	0.495555	1.85389	0.802724	1.0955	0.248055	1.63874	0.333056	0.348872	0.995663	8.3454e-08	8.31647e-06	0.898223	0.73497
Cer(d18:1/24:1)+H	648.629	3.2955	0.963133	4.12667	1.22102	2.3255	0.599425	3.33237	0.8975	0.0223053	0.521617	6.34351e-05	0.00379291	0.000204104	0.00101354
CerG1(d36:1)+H	728.603	2.6945	1.02434	2.77889	1.46876	2.937	1.14342	2.86579	1.14272	0.803618	0.995663	0.77696	0.959825	0.437318	0.445202
CerG1(d38:1+O)+H	772.63	3.82	1.3423	4.13278	2.14864	4.0475	1.34219	4.51316	1.98407	0.926186	0.995663	0.524263	0.905264	0.563471	0.530866
CerG1(d18:1/22:1)+H	782.65	1.0215	0.466705	1.30222	0.898152	1.028	0.393307	1.18211	0.65384	0.651175	0.995663	0.679448	0.959825	0.775834	0.653548
CerG1(d40:1)+H	784.666	3.3345	1.34043	4.60611	3.23794	3.5515	1.42734	3.99895	1.90893	0.288124	0.995663	0.382655	0.823011	0.58422	0.548247
CerG1(d18:1/24:1)+H	810.682	7.619	3.03018	9.49111	6.4978	7.474	2.69869	8.16526	3.8117	0.62854	0.995663	0.641034	0.959825	0.92965	0.746535
CerG1(d18:1/24:0)+H	812.697	9.195	4.05039	13.1856	11.4964	8.8175	4.06072	10.8663	7.25194	0.542304	0.995663	0.355461	0.823011	0.730936	0.63351
SM(d33:1)+H	689.559	1.6285	0.619399	1.87333	0.607889	1.748	0.498541	1.86158	0.406875	0.212185	0.995663	0.369791	0.823011	0.355335	0.385297
SM(d34:0)+H	705.591	4.7495	2.01861	5.01611	2.22402	4.447	3.19933	4.90842	3.17925	0.666431	0.995663	0.73695	0.959825	0.446339	0.447014
SM(d35:1)+H	717.591	6.904	2.74798	5.78167	1.8931	7.699	3.49544	5.40789	2.55576	0.361692	0.995663	0.314377	0.815128	0.995017	0.78472
SM(d36:2)+H	729.591	7.196	2.77611	5.90111	2.39219	8.0165	2.88064	4.87789	2.09106	0.110578	0.995663	0.0274345	0.442985	0.842268	0.699522
SM(d36:1)+H	731.606	248.554	93.027	215.806	84.1771	255.333	112.153	222.891	88.6297	0.21368	0.995663	0.37374	0.823011	0.997525	0.78472
SM(d36:0)+H	733.622	2.1555	0.732785	2.87444	0.992455	2.869	1.0953	3.88684	1.30518	0.0251915	0.547033	0.0740476	0.670826	0.312394	0.347955
SM(d37:1)+H	745.622	4.196	1.48286	3.93278	1.29219	1.4255	0.374074	1.40842	0.736661	0.613389	0.995663	0.528304	0.905264	9.382e-12	1.59732e-10
SM(d38:1)+H	759.637	4.3485	2.82537	5.11722	4.96592	5.573	5.15421	6.24211	6.13231	0.978669	0.995663	0.866847	0.959825	0.753947	0.646442
SM(d39:1)+H	773.653	1.153	0.23254	1.40333	0.287074	1.4265	0.321678	1.59	0.270493	0.00471102	0.179025	0.0840613	0.674011	0.00531082	0.0164401
SM(d40:2)+H	785.653	1.6985	0.533304	2.19667	0.922554	2.095	0.608825	2.46579	0.457728	0.0740845	0.995663	0.0284421	0.442985	0.0413766	0.0865133
SM(d40:1)+H	787.669	15.1495	3.36651	20.0094	5.47168	21.387	5.06742	27.4574	4.48726	0.00234938	0.126108	0.000364685	0.0136283	4.63866e-05	0.000257133
SM(d40:0)+H	789.684	0.954	0.395959	1.53556	1.07217	1.152	0.604576	1.35316	0.641613	0.0842395	0.995663	0.182912	0.713878	0.206437	0.25898
SM(d41:2)+H	799.669	1.1745	0.306757	1.46833	0.27251	1.2555	0.260677	1.51	0.288887	0.00248889	0.126108	0.0093209	0.199041	0.34429	0.376983
SM(d41:1)+H	801.684	5.9485	1.57395	7.41889	2.17794	5.239	1.04268	7.09474	1.35719	0.219403	0.995663	4.59258e-05	0.00343249	0.119275	0.17769
SM(d42:3)+H	811.669	7.6495	1.60755	9.53333	2.39174	8.9415	2.19228	11.09	2.1636	0.00762665	0.25762	0.00408795	0.122213	0.0580984	0.11168
SM(d42:2)+H	813.684	46.6305	9.78036	59.9894	14.9041	42.307	10.0534	55.2179	8.74503	0.00246338	0.126108	0.000151829	0.00648441	0.153037	0.21208
SM(d42:1)+H	815.7	16.1175	3.90727	20.9739	7.18179	16.306	4.49737	19.6337	4.32935	0.0160365	0.443204	0.01496	0.298163	0.94803	0.758297
SM(d42:0)+H	817.716	0.6705	0.227607	1.17556	0.894179	0.6785	0.323814	0.861053	0.489738	0.0739902	0.995663	0.139953	0.685136	0.907292	0.735586
SM(d44:5)+H	835.669	3.8705	1.20542	5.11944	2.07025	3.423	1.17711	4.81737	1.43582	0.0195872	0.496226	0.00184076	0.061146	0.18016	0.23595
PE(16:0p/16:0)+H	676.528	3.0915	0.535579	2.95556	0.858906	4.2285	0.76848	4.74737	0.824256	0.366223	0.995663	0.0427086	0.580371	2.97438e-06	2.08521e-05
PE(16:0/16:0)+H	692.522	4.0055	1.34572	4.25222	1.31675	3.2855	1.25699	4.02	1.90311	0.512789	0.995663	0.127101	0.685136	0.0831847	0.137694
PE(18:1p/16:0)+H	702.543	64.179	11.812	67.7744	20.2367	61.6085	13.2437	68.1679	14.7951	0.784683	0.995663	0.133907	0.685136	0.474006	0.468814
PE(16:0p/20:4)+H	724.528	63.5645	42.1216	57.38	47.2185	74.155	31.9711	76.7826	41.8562	0.416734	0.995663	0.529908	0.905264	0.0816104	0.13697
PE(16:0p/20:3)+H	726.543	8.377	10.6808	7.27556	9.52708	8.102	9.86755	8.56737	9.59939	0.695808	0.995663	0.952189	0.986461	0.820153	0.685936
PE(18:1p/18:1)+H	728.559	60.4715	14.4361	74.0644	43.7936	48.985	24.5623	53.6779	25.8002	0.737379	0.995663	0.441343	0.840407	0.0149835	0.0384028
PE(18:0p/18:1)+H	730.575	28.4055	7.41299	37.3678	20.4538	27.2035	9.60039	29.7758	12.8714	0.303058	0.995663	0.500405	0.901212	0.512276	0.500435
PE(14:0/22:6)+H	736.491	9.981	1.78922	9.255	2.51363	8.2335	2.01052	7.47789	2.01806	0.218529	0.995663	0.250736	0.794907	0.00594209	0.0181424
PE(16:1/20:4)+H	738.507	3.4385	0.820996	3.88278	1.91853	3.636	0.917183	3.58263	0.707255	0.542458	0.995663	0.995403	0.986461	0.523638	0.503284
PE(16:0/20:4)+H	740.522	95.0505	28.4431	105.432	53.675	142.636	40.6896	134.84	53.6375	0.686198	0.995663	0.623369	0.959825	0.000850092	0.00332177
PE(18:1/18:2)+H	742.538	30.4855	8.11712	30.8328	9.60544	34.1615	13.3442	33.4679	12.8038	0.877405	0.995663	0.676763	0.959825	0.40316	0.423335
PE(18:0/18:2)+H	744.554	45.918	29.532	55.3478	36.986	126.786	144.87	149.364	95.7637	0.49776	0.995663	0.284728	0.794907	0.0502328	0.100618
PE(18:0/18:1)+H	746.569	22.0075	4.49715	24.6361	7.48565	21.8485	4.87082	23.6632	5.55798	0.401867	0.995663	0.299537	0.80083	0.839361	0.699522
PE(16:0p/22:6)+H	748.528	841.665	275.204	733.826	239.147	659.811	360.435	653.825	241.58	0.183438	0.995663	0.772758	0.959825	0.0189057	0.0464573
PE(16:0p/22:5)+H	750.543	100.094	54.7091	98.8556	68.8094	122.596	48.0624	136.488	73.4711	0.839822	0.995663	0.758231	0.959825	0.0894744	0.146076
PE(16:0p/22:4)+H	752.559	12.16	4.27469	11.615	6.25694	38.8345	15.7159	35.9011	19.3959	0.296065	0.995663	0.421743	0.840407	3.15962e-07	2.78936e-06
PE(18:0p/20:4)+H	752.559	24.736	5.64815	27.4672	8.13041	62.4625	13.6319	65.4616	11.1012	0.375703	0.995663	0.350068	0.823011	8e-15	5.03e-13
PE(16:1/22:6)+H	762.507	47.468	14.8237	44.5433	12.0304	22.641	3.955	24.3579	6.24377	0.605341	0.995663	0.478507	0.886137	2.07625e-10	2.60471e-09
PE(18:2/20:4)+H	764.522	14.717	10.5416	9.58222	5.32565	16.1565	6.11124	19.7726	6.21065	0.124678	0.995663	0.0521479	0.670826	0.187799	0.243282
PE(16:0/22:6)+H	764.522	1396.09	909.871	1061.64	864.017	707.082	669.553	760.504	576.244	0.134902	0.995663	0.47636	0.886137	0.00168606	0.00608923
PE(16:0/22:5)+H	766.538	66.3105	22.2553	52.4472	18.3963	110.474	51.1171	126.317	40.5082	0.0311006	0.590931	0.183866	0.713878	0.0459443	0.0936008
PE(18:0/20:4)+H	768.554	334.232	94.4892	295.268	91.3284	669.909	265.071	692.785	258.402	0.163595	0.995663	0.7087	0.959825	3.10523e-08	2.96065e-07
PE(18:0/20:3)+H	770.569	13.77	3.24877	14.3872	4.39252	22.4845	6.05478	24.9342	5.70691	0.783279	0.995663	0.188511	0.717342	2.45782e-06	1.83077e-05
PE(18:2p/22:6)+H	772.528	21.723	16.7798	17.1022	12.6414	10.6345	7.60242	13.4979	9.99889	0.357378	0.995663	0.422177	0.840407	0.00887185	0.0257889
PE(18:1p/22:6)+H	774.543	326.95	67.8891	307.257	80.055	179.071	48.9221	198.986	57.9042	0.354233	0.995663	0.270095	0.794907	6.95756e-09	6.91002e-08
PE(18:1p/22:5)+H	776.559	24.9045	15.938	26.7233	15.1381	23.3085	11.535	26.1474	17.3331	0.408016	0.995663	0.659524	0.959825	0.614315	0.571203
PE(18:0p/22:6)+H	776.559	281.81	65.8594	271.868	65.6928	358.909	96.331	394.113	78.1272	0.622283	0.995663	0.136601	0.685136	0.00509409	0.0159767
PE(17:0/22:6)+H	778.538	38.282	26.9534	34.31	22.9512	13.5745	10.0213	21.9926	10.25	0.781102	0.995663	0.0161199	0.3012	0.000311206	0.00139353
PE(18:0p/22:5)+H	778.575	27.317	6.80874	27.525	7.75611	60.428	13.8112	60.3663	10.5818	0.900289	0.995663	0.893444	0.967768	6.894e-12	1.36939e-10
PE(18:0p/22:4)+H	780.59	3.721	1.1674	4.23056	1.59964	16.702	3.83517	17.5489	3.21361	0.501679	0.995663	0.374216	0.823011	<0.000000000000001	<0.000000000000001
PE(18:2/22:6)+H	788.522	250.448	61.8105	244.6	63.1971	184.581	45.3323	195.199	43.5252	0.720723	0.995663	0.410202	0.839218	0.000315701	0.00139353
PE(22:5/18:2)+H	790.538	251.792	258.248	248.771	256.488	105.076	100.765	130.078	117.982	0.865734	0.995663	0.744846	0.959825	0.444443	0.447014
PE(18:0/22:6)+H	792.554	2255.53	1528.09	2507.41	1933.87	2121.17	1537.46	2090.58	1201.33	0.982968	0.995663	0.840826	0.959825	0.592577	0.553908
PE(18:0/22:5)+H	794.569	117.006	21.6511	112.696	38.1538	312.768	94.2385	382.276	76.7437	0.405323	0.995663	0.00821151	0.199041	2.8e-14	1.235e-12
PE(18:0/22:4)+H	796.585	8.3805	2.11368	9.36278	2.76072	36.598	12.045	43.5868	11.5087	0.397942	0.995663	0.0732572	0.670826	3.22e-13	7.685e-12
PE(20:4/22:6)+H	812.522	14.6805	4.26049	12.6733	3.97031	14.8465	4.10305	14.1074	5.2753	0.109073	0.995663	0.362657	0.823011	0.903449	0.73497
PE(20:3/22:6)+H	814.538	14.831	5.68046	12.2344	3.1546	10.4245	4.23986	10.9295	3.65469	0.0954717	0.995663	0.570432	0.942189	0.00191061	0.0067972
PE(22:6/22:6)+H	836.522	11.9035	3.24847	9.99278	3.94018	3.6905	1.2889	4.02211	1.21589	0.0620237	0.995663	0.399231	0.828848	5.902e-12	1.2789e-10
PE(22:5/22:6)+H	838.538	48.123	14.463	42.9772	14.2208	15.753	4.93588	16.6742	4.85353	0.209312	0.995663	0.605419	0.959825	6.2e-14	2.102e-12
PE(22:4/22:6)+H	840.554	33.6535	26.4546	29.6117	16.7421	57.9435	39.0043	46.0405	21.6457	0.543492	0.995663	0.49607	0.898819	0.0127172	0.0333106
PC(30:1)+H	704.522	14.9715	3.81096	14.2272	3.80647	11.9824	3.43835	12.4105	3.38291	0.533588	0.995663	0.720935	0.959825	0.00989455	0.0284153
PC(30:0)+H	706.538	85.0248	47.8315	74.2434	51.7483	87.9158	57.9063	99.2749	67.8975	0.247099	0.995663	0.889591	0.967099	0.621511	0.571982
PC(31:1)+H	718.538	10.6286	2.25841	11.4718	3.47833	10.136	2.87793	11.2017	2.90941	0.469222	0.995663	0.224753	0.794907	0.45616	0.454938
PC(32:1e)+H	718.575	11.5125	2.43788	11.1819	2.89556	14.6822	3.89064	15.8575	2.61041	0.613322	0.995663	0.176593	0.713435	0.00348086	0.0116859
PC(31:0)+H	720.554	29.7096	10.7246	31.0876	10.8933	19.8213	14.2124	21.9997	14.8501	0.6956	0.995663	0.519852	0.905264	0.0104036	0.0295214
PC(32:0e)+H	720.59	3.4919	0.876225	4.00911	1.12306	4.2337	1.28388	4.74863	1.16449	0.13571	0.995663	0.146671	0.685136	0.0262304	0.0613176
PC(32:2)+H	730.538	15.9645	13.088	17.6099	13.3089	15.0431	10.1984	15.5634	10.9701	0.823784	0.995663	0.948742	0.986461	0.642627	0.578025
PC(32:1)+H	732.554	585.658	279.365	492.406	254.549	382.46	248.552	372.579	216.781	0.2628	0.995663	0.860302	0.959825	0.00822089	0.0244941
PC(32:0)+H	734.569	430.047	221.422	411.47	268.757	317.26	162.006	347.843	159.167	0.582472	0.995663	0.450098	0.851653	0.0680327	0.121187
PC(34:2p)+H	742.575	7.6267	2.37181	7.90878	1.79826	10.074	2.51188	10.2713	2.51537	0.517917	0.995663	0.784168	0.959825	0.00601296	0.0181424
PC(33:2)+H	744.554	16.8861	4.1541	16.8283	5.38167	24.5838	14.7331	25.9499	13.6643	0.720893	0.995663	0.539736	0.916815	0.259082	0.30272
PC(34:2e)+H	744.59	12.2973	2.76156	12.3609	2.64998	12.1108	3.04906	12.9035	2.30404	0.912956	0.995663	0.285195	0.794907	0.845742	0.699969
PC(33:1)+H	746.569	34.4404	35.0718	27.5245	27.4105	24.7752	23.6179	23.1144	20.8914	0.772899	0.995663	0.859564	0.959825	0.750226	0.645573
PC(34:1e)+H	746.606	18.0762	4.67525	19.809	4.40544	19.5031	4.00817	23.1638	4.0621	0.237471	0.995663	0.00535252	0.145472	0.240145	0.284781
PC(33:0)+H	748.585	14.5357	4.23329	14.7653	5.27255	5.5174	2.04527	5.63937	1.65676	0.888822	0.995663	0.489493	0.892309	7.15374e-06	4.73657e-05
PC(34:4)+H	754.538	17.0326	4.78185	16.7382	4.22256	35.477	8.16465	32.9148	6.9931	0.896313	0.995663	0.330063	0.823011	8.7867e-11	1.23201e-09
PC(34:2)+H	758.569	990.093	440.735	901.011	440.546	1234.4	617.986	1396.87	902.23	0.487166	0.995663	0.772349	0.959825	0.227859	0.274306
PC(34:1)+H	760.585	1548.21	1054.64	1410.29	885.611	1224.56	646.148	1206.45	636.612	0.627003	0.995663	0.965766	0.986461	0.263126	0.302989
PC(34:0)+H	762.601	19.597	7.24766	17.6408	9.81159	26.4942	7.52205	18.7844	14.4957	0.529585	0.995663	0.0179749	0.316105	0.170708	0.228544
PC(35:5)+H	766.538	22.4408	7.97569	27.5682	12.7151	30.9686	9.52295	32.1623	13.9317	0.188368	0.995663	0.8024	0.959825	0.00328414	0.011345
PC(36:4p)+H	766.575	19.5829	8.54883	18.8184	8.47011	24.0665	11.1135	24.8988	6.19294	0.772508	0.995663	0.3869	0.826197	0.173431	0.228544
PC(35:4)+H	768.554	9.6785	2.9783	8.7295	3.36286	7.9795	1.79758	8.76284	1.3624	0.27347	0.995663	0.105837	0.685136	0.115706	0.174554
PC(35:3)+H	770.569	3.33215	0.708789	3.59739	1.2258	6.41635	1.59652	6.75863	1.85556	0.5456	0.995663	0.625172	0.959825	1.44547e-10	1.91412e-09
PC(36:6)+H	778.538	48.5314	9.57556	44.4434	11.4829	32.2089	7.26664	30.8088	6.21655	0.204932	0.995663	0.603046	0.959825	9.57178e-07	7.35977e-06
PC(36:4)+H	782.569	1669.58	1812.18	1191.26	1495.2	2447.01	2744.85	2199.17	2657.16	0.560837	0.995663	0.735494	0.959825	0.729305	0.63351
PC(36:2)+H	786.601	271.19	91.816	307.205	95.7184	400.161	156.13	341.085	103.69	0.205228	0.995663	0.381325	0.823011	0.0110623	0.0303081
PC(36:1)+H	788.616	97.8089	15.486	105.58	26.7497	144.806	21.7195	158.277	30.14	0.421585	0.995663	0.127766	0.685136	3.8878e-09	4.02911e-08
PC(38:6p)+H	790.575	119.98	61.638	99.3987	44.7129	75.8895	40.8372	82.6546	49.0474	0.886495	0.995663	0.715693	0.959825	0.187611	0.243282
PC(37:6)+H	792.554	16.985	17.2247	10.5536	12.3219	4.81825	4.37179	5.20268	6.65921	0.319141	0.995663	0.933048	0.986461	0.00443847	0.0142967
PC(37:5)+H	794.569	12.4427	4.17597	12.6888	3.43218	15.0474	5.62794	16.7673	5.74352	0.691261	0.995663	0.395124	0.828848	0.205348	0.25898
PC(38:6)+H	806.569	59.828	16.5207	59.821	19.8042	71.1872	38.8279	67.1804	37.1966	0.89075	0.995663	0.822527	0.959825	0.756663	0.646445
PC(38:5)+H	808.585	753.763	317.896	713.001	385.069	862.378	361.867	838.152	294.406	0.566497	0.995663	0.970149	0.986461	0.293112	0.331119
PC(38:4)+H	810.601	265.899	156.619	294.072	220.355	622.161	417.271	684.905	491.263	0.990258	0.995663	0.805363	0.959825	0.000407724	0.001705
PC(38:3)+H	812.616	22.874	6.67514	25.4477	6.55291	65.0383	19.8646	60.7498	22.2158	0.244655	0.995663	0.360475	0.823011	7.6e-14	2.263e-12
PC(40:8p)+H	814.575	0.7162	0.217383	0.727278	0.163344	0.31425	0.089002	0.338632	0.0751652	0.655247	0.995663	0.256399	0.794907	3.16651e-09	3.43077e-08
PC(40:7p)+H	816.59	13.4923	3.93837	13.9968	3.96569	5.75385	1.33691	6.59716	3.03183	0.660644	0.995663	0.729263	0.959825	1.4277e-11	2.12689e-10
PC(39:7)+H	818.569	25.7807	6.69856	25.3538	5.69252	7.88115	1.37902	8.26874	1.46283	0.923236	0.995663	0.438245	0.840407	<0.000000000000001	<0.000000000000001
PC(40:6p)+H	818.606	5.04455	1.87895	5.48528	2.55284	3.12005	1.71664	3.45142	1.61378	0.688154	0.995663	0.412647	0.839218	0.000233069	0.00111109
PC(39:5)+H	822.601	9.25205	4.54254	8.58383	3.86799	4.6046	1.2021	4.88353	1.18332	0.789232	0.995663	0.436619	0.840407	2.56765e-05	0.000156929
PC(39:6)+H	820.585	21.7141	23.423	23.1936	30.3835	6.59285	8.75085	8.81426	13.6542	0.880662	0.995663	0.951203	0.986461	0.0944446	0.152107
PC(40:10)+H	826.538	5.10295	6.18412	4.31728	5.13564	1.73685	1.9515	1.76563	2.02102	0.838196	0.995663	0.995613	0.986461	0.0694234	0.122576
PC(40:9)+H	828.554	10.0091	2.85492	8.87133	1.95472	1.26825	0.260956	1.38321	0.421676	0.272632	0.995663	0.354069	0.823011	<0.000000000000001	<0.000000000000001
PC(40:8)+H	830.569	182.039	44.9862	177.691	32.6772	121.221	22.3398	130.987	34.2702	0.87307	0.995663	0.398147	0.828848	2.67933e-06	1.93529e-05
PC(40:7)+H	832.585	378.622	174.846	320.194	150.571	151.817	64.6038	148.48	45.7853	0.251107	0.995663	0.873487	0.963608	3.85873e-08	3.53756e-07
PC(40:6)+H	834.601	741.257	377.837	679.145	354.336	568.405	271.915	637.597	352.145	0.568197	0.995663	0.519721	0.905264	0.0796999	0.13697
PC(40:5)+H	836.616	19.1396	5.84626	19.5437	5.76388	67.9459	30.3176	81.0708	32.8879	0.793294	0.995663	0.146014	0.685136	1.78e-13	4.705e-12
PC(40:4)+H	838.632	3.6131	1.0262	4.16711	1.78324	22.6593	8.70464	24.1413	11.1833	0.372799	0.995663	0.994466	0.986461	9.021e-12	1.59732e-10
PC(40:1)+H	844.679	1.64875	0.665551	2.75472	2.15153	1.59185	0.900695	1.71447	1.33003	0.195765	0.995663	0.59236	0.959825	0.642216	0.578025
PC(42:10)+H	854.569	13.3323	14.4212	12.7168	15.5366	5.86645	6.79975	6.57289	7.05677	0.898981	0.995663	0.958168	0.986461	0.444758	0.447014
PC(42:8)+H	858.601	0.95545	0.51426	0.824667	0.42228	1.46985	0.760898	1.84732	0.885631	0.504411	0.995663	0.138782	0.685136	0.0627332	0.117741
PC(42:7)+H	860.616	3.3991	4.176	4.39828	5.31227	1.7548	1.57128	2.39842	2.23975	0.665946	0.995663	0.421556	0.840407	0.988749	0.78472
PC(42:6)+H	862.632	2.2777	0.851537	2.45067	0.913726	4.34785	1.33115	4.87626	1.45182	0.496355	0.995663	0.237615	0.794907	3.42073e-07	2.91202e-06
PC(42:2)+H	870.695	0.48995	0.297219	0.612667	0.518827	0.3978	0.209324	0.467684	0.324212	0.695325	0.995663	0.602145	0.959825	0.336894	0.371769
PC(42:1)+H	872.71	2.5483	1.00421	4.55239	3.9029	2.39095	1.1389	2.791	2.2241	0.174255	0.995663	0.852042	0.959825	0.533142	0.508319
PC(44:12)+H	878.569	3.5562	1.03062	3.25911	0.929653	0.92615	0.318268	1.02232	0.331857	0.454789	0.995663	0.318393	0.815128	3.1e-14	1.235e-12
PC(44:11)+H	880.585	3.6682	1.32199	3.55194	1.66575	1.15045	0.353712	1.40132	0.38523	0.648419	0.995663	0.0625067	0.670826	8.76109e-10	1.04415e-08
DG(16:0/16:1)+NH4	584.525	38.6185	12.0858	37.4533	19.2474	42.095	20.2533	35.8637	24.2545	0.470116	0.995663	0.727864	0.959825	0.663226	0.591191
DG(16:0/16:0)+NH4	586.541	49.9085	21.9171	44.8928	24.0199	65.2675	26.9178	61.7879	23.5678	0.302902	0.995663	0.682231	0.959825	0.0373027	0.0793881
DG(16:1/18:2)+NH4	608.525	36.5255	21.2238	39.0533	38.1432	67.7295	58.5662	57.4311	49.8579	0.652743	0.995663	0.270711	0.794907	0.0115931	0.0310488
DG(16:0/18:1)+NH4	612.556	155.037	61.2426	156.497	90.9052	205.875	150.871	169.379	100.554	0.639309	0.995663	0.300962	0.80083	0.202447	0.25898
DG(18:2/18:2)+NH4	634.541	47.7575	26.3561	65.0639	71.4598	67.7795	63.2126	70.9105	63.6508	0.976735	0.995663	0.78569	0.959825	0.290324	0.331109
DG(18:1/18:2)+NH4	636.556	108.279	69.0475	146.533	163.629	215.774	214.734	165.471	136.161	0.983003	0.995663	0.324943	0.823011	0.0262393	0.0613176
DG(18:1/18:1)+NH4	638.572	113.632	64.0357	136.08	130.871	198.155	186.78	167.245	139.231	0.852449	0.995663	0.411375	0.839218	0.0450644	0.0925996
DG(18:0/18:0)+NH4	642.603	67.8115	66.4188	63.2556	69.5927	61.932	69.1493	57.7595	53.8988	0.908363	0.995663	0.889412	0.967099	0.733549	0.63351
DG(16:0/22:6)+NH4	658.541	230.077	168.953	175.73	134.399	130.79	118.525	155.045	138.793	0.285756	0.995663	0.632245	0.959825	0.0156385	0.0396551
DG(18:0/20:4)+NH4	662.572	66.882	27.6811	95.8544	53.2684	94.9025	44.5245	121.945	52.9737	0.0275955	0.559286	0.0820329	0.674011	0.0354057	0.0760298
DG(18:1/22:6)+NH4	684.556	61.595	30.3605	51.2256	36.2858	27.3745	17.4052	30.2916	25.7321	0.150267	0.995663	0.55912	0.942189	8.03197e-06	5.17432e-05
TG(38:1)+NH4	682.598	18.659	22.0762	34.8222	61.4895	109.317	294.481	46.6184	150.048	0.992355	0.995663	0.394403	0.828848	0.553277	0.523329
TG(38:2)+NH4	680.582	22.931	32.2801	38.0694	65.6591	127.181	337.122	54.9711	177.98	0.485021	0.995663	0.308604	0.8093	0.355619	0.385297
TG(40:2)+NH4	708.614	26.5005	41.7148	40.4722	71.7728	145.013	363.199	54.2953	163.945	0.605053	0.995663	0.235469	0.794907	0.209429	0.260679
TG(40:3)+NH4	706.598	16.5255	23.2572	27.4017	51.9979	102.356	259.262	37.4795	116.045	0.680603	0.995663	0.249359	0.794907	0.222852	0.272405
TG(40:4)+NH4	704.582	4.2515	6.75573	8.74667	16.9554	27.6475	77.7997	9.57632	31.8424	0.380699	0.995663	0.256275	0.794907	0.425774	0.43934
TG(44:0)+NH4	768.708	31.0345	42.4938	29.375	34.6673	83.2235	155.984	32.1921	47.6807	0.838059	0.995663	0.165438	0.713435	0.16148	0.219945
TG(44:1)+NH4	766.692	46.301	74.5868	59.5822	106.648	267.584	651.55	89.8253	219.142	0.937731	0.995663	0.143417	0.685136	0.0537487	0.105013
TG(46:0)+NH4	796.739	124.504	170.571	87.6133	72.3062	156.969	140.528	82.9216	61.2894	0.473233	0.995663	0.160377	0.713435	0.434868	0.445202
TG(46:1)+NH4	794.723	440.127	878.404	303.048	346.764	1070.52	1919.98	381.009	606.917	0.779135	0.995663	0.0929153	0.674011	0.114416	0.174554
TG(46:2)+NH4	792.708	223.092	436.225	236.51	425.58	1013.58	2339.47	345.078	800.52	0.91344	0.995663	0.106419	0.685136	0.055076	0.106731
TG(47:0)+NH4	810.755	40.0645	75.5705	20.2528	14.5445	23.727	23.2503	15.5274	10.4874	0.766049	0.995663	0.373733	0.823011	0.911773	0.736713
TG(47:1)+NH4	808.739	63.3755	114.948	46.2389	47.2151	86.5995	127.673	46.6421	71.5982	0.732858	0.995663	0.0767295	0.674011	0.292312	0.331119
TG(48:0)+NH4	824.77	224.253	284.768	187.083	181.865	307.087	290.782	162.714	146.633	0.643137	0.995663	0.215654	0.786245	0.502767	0.493166
TG(48:1)+NH4	822.755	1896.31	3818.6	1007.15	834.499	2710.02	2885.6	1058.24	953.25	0.571787	0.995663	0.0908316	0.674011	0.224385	0.27288
TG(48:2)+NH4	820.739	2129.97	4827.29	1164.2	1178.53	4374.23	6889.19	1580.35	2315.44	0.734958	0.995663	0.069422	0.670826	0.0821367	0.13697
TG(48:3)+NH4	818.723	639.191	1449.77	568.957	1043.07	2428.96	5632.9	850.896	1963.72	0.71395	0.995663	0.0881588	0.674011	0.0507093	0.100726
TG(48:4)+NH4	816.708	67.237	131.204	90.4844	176.181	380.021	954.558	119.891	308.895	0.92397	0.995663	0.121429	0.685136	0.0639743	0.1187
TG(49:0)+NH4	838.786	23.926	25.1115	20.7294	15.6047	26.021	19.5996	17.7168	10.5343	0.715725	0.995663	0.243438	0.794907	0.544375	0.516961
TG(49:1)+NH4	836.77	193.37	279.237	166.115	179.528	457.805	817.398	180.093	226.475	0.983076	0.995663	0.134823	0.685136	0.123804	0.18216
TG(49:2)+NH4	834.755	215.893	358.217	190.859	256.259	673.159	1287.7	223.328	394.066	0.710655	0.995663	0.0296351	0.442985	0.0667754	0.121187
TG(49:3)+NH4	832.739	86.248	159.572	111.191	175.259	361.751	843.804	120.996	260.99	0.607874	0.995663	0.189557	0.717342	0.0968275	0.154898
TG(49:4)+NH4	830.723	18.3915	30.4692	30.0411	47.8803	77.2045	172.094	28.3289	58.9354	0.62838	0.995663	0.266877	0.794907	0.138251	0.195552
TG(50:0)+NH4	852.801	67.12	57.3388	59.4094	38.5849	169.921	107.079	104.145	70.5397	0.624336	0.995663	0.0543264	0.670826	0.00024788	0.00115852
TG(50:1)+NH4	850.786	2998.53	5223.87	1745.51	1672.03	4797.84	4563.46	2470.79	2137.91	0.545222	0.995663	0.268661	0.794907	0.159392	0.218349
TG(50:2)+NH4	848.77	6697.4	13905.2	3164.03	2846.33	10433.2	10860.6	4099.69	3771.37	0.537272	0.995663	0.122613	0.685136	0.112187	0.172522
TG(50:3)+NH4	846.755	4346.57	9772.62	2347.34	2240.37	10057	14162.5	3637.94	4891.89	0.730141	0.995663	0.0590685	0.670826	0.0267287	0.0618548
TG(50:4)+NH4	844.739	747.855	904.196	976.521	1562.52	3991.98	9237.24	1428.93	3111.84	0.944816	0.995663	0.171557	0.713435	0.0707975	0.124083
TG(50:5)+NH4	842.723	88.8795	138.105	134.124	254.99	431.293	1094.43	139.702	356.386	0.935602	0.995663	0.146186	0.685136	0.226122	0.273596
TG(51:1)+NH4	864.801	141.453	126.979	170.734	189.491	512.67	958.28	210.997	240.326	0.897337	0.995663	0.174488	0.713435	0.0283642	0.0637819
TG(51:2)+NH4	862.786	493.888	747.066	453.661	531.282	1493.97	2863.14	581.25	774.645	0.93481	0.995663	0.154607	0.700322	0.0473345	0.0956157
TG(51:3)+NH4	860.77	340.289	423.357	382.331	532.358	1425.15	2947.4	486.278	862.056	0.958463	0.995663	0.118369	0.685136	0.0665025	0.121187
TG(51:4)+NH4	858.755	116.749	173.965	141.227	231.02	479.846	1102.5	152.85	323.416	0.914224	0.995663	0.118596	0.685136	0.14119	0.197965
TG(51:5)+NH4	856.739	19.181	25.9502	28.3728	51.0295	63.4025	147.705	21.5363	45.7504	0.967606	0.995663	0.360732	0.823011	0.618762	0.57166
TG(52:0)+NH4	880.833	28.026	30.592	18.8183	9.71319	49.3165	48.5955	28.3005	14.4097	0.227161	0.995663	0.0399588	0.568861	0.00839244	0.0246966
TG(52:1)+NH4	878.817	497.462	416.396	576.315	477.497	2633.42	3336.77	1304.22	1209.94	0.908287	0.995663	0.231579	0.794907	0.000407595	0.001705
TG(52:2)+NH4	876.801	7987.35	15274.7	3953.16	3572.57	14062	14124.1	7075.44	6156.51	0.517255	0.995663	0.283101	0.794907	0.0810696	0.13697
TG(52:4)+NH4	872.77	4904.23	9378.4	2920.8	2806.62	12663.8	17848.1	4827	6254.17	0.576185	0.995663	0.0717897	0.670826	0.0341625	0.0740271
TG(52:5)+NH4	870.755	1036.66	1759.03	1186.37	1850.4	4965.38	10914.4	1697.61	3687.07	0.849381	0.995663	0.0921454	0.674011	0.0296683	0.065479
TG(52:6)+NH4	868.739	129.072	195.863	196.248	365.555	535.884	1338.18	178.728	454.081	0.935991	0.995663	0.116339	0.685136	0.255243	0.299703
TG(53:0)+NH4	894.848	4.39	3.82397	3.56611	2.8765	5.7095	7.78556	3.68	2.08417	0.341326	0.995663	0.381653	0.823011	0.615872	0.571203
TG(53:2)+NH4	890.817	283.688	269.193	359.309	465.505	1180.86	2335.1	450.064	541.549	0.943501	0.995663	0.1799	0.713878	0.0254774	0.0607279
TG(53:3)+NH4	888.801	504.837	610.539	547.597	734.124	2021.46	3996.49	713.006	1062.76	0.800972	0.995663	0.108769	0.685136	0.0283564	0.0637819
TG(53:4)+NH4	886.786	242.211	335.059	278.769	403.053	1046	2147.88	356.667	615.23	0.939266	0.995663	0.100355	0.685136	0.029301	0.0652727
TG(53:5)+NH4	884.77	57.4385	91.8942	74.5989	106.393	227.782	504.352	72.6189	152.107	0.66306	0.995663	0.0946898	0.674011	0.0892999	0.146076
TG(54:0)+NH4	908.864	16.656	10.4039	23.7389	41.2436	148.202	313.736	24.3474	49.1888	0.553415	0.995663	0.0707477	0.670826	0.126332	0.184144
TG(54:1)+NH4	906.848	70.1025	77.4676	124.308	183.465	627.592	1315.69	260.096	338.267	0.447572	0.995663	0.521476	0.905264	0.00031477	0.00139353
TG(54:2)+NH4	904.833	981.21	923.011	1078.2	1058.2	5228.3	7174.4	2450.37	2299.48	0.947664	0.995663	0.237736	0.794907	0.000927632	0.0035663
TG(54:3)+NH4	902.817	6743.3	11416.1	3867.85	3236.69	14134	16503.2	6967.25	5947.42	0.491612	0.995663	0.297248	0.80083	0.0642403	0.1187
TG(54:4)+NH4	900.801	7104.49	11563.3	3990.21	3346.62	13885.7	16610.9	6159.27	5656.84	0.478794	0.995663	0.174852	0.713435	0.0813257	0.13697
TG(54:5)+NH4	898.786	2704.35	4246	2281.18	2279.44	9289.67	15850.6	3202.34	4445.02	0.989948	0.995663	0.0711596	0.670826	0.0170023	0.0426597
TG(54:6)+NH4	896.77	681.655	885.935	886.535	1469.95	3335.42	7643.34	1120.01	2437.75	0.987317	0.995663	0.146642	0.685136	0.0940286	0.152107
TG(54:7)+NH4	894.755	101.865	150.623	166.424	319.93	318.773	780.322	102.736	248.981	0.796645	0.995663	0.138222	0.685136	0.529675	0.507041
TG(55:1)+NH4	920.864	10.14	11.1105	20.7933	39.0279	37.4405	84.7097	11.9332	16.0889	0.626276	0.995663	0.568859	0.942189	0.420077	0.435346
TG(55:2)+NH4	918.848	94.299	123.995	183.272	324.648	473.113	1144.95	146.341	225.136	0.584153	0.995663	0.381103	0.823011	0.136798	0.195552
TG(55:3)+NH4	916.833	177.331	176.001	265.519	415.054	754.051	1648.3	263.709	354.574	0.902105	0.995663	0.219864	0.791934	0.0673928	0.121187
TG(55:4)+NH4	914.817	101.072	114.024	130.034	184.88	353.361	699.604	127.731	168.906	0.88836	0.995663	0.167287	0.713435	0.0746901	0.12995
TG(56:1)+NH4	934.88	23.107	16.4799	38.1517	47.4815	262.394	544.72	88.9879	121.694	0.481672	0.995663	0.377187	0.823011	0.000467281	0.00192036
TG(56:2)+NH4	932.864	97.946	112.239	201.913	356.23	617.588	1339.04	225.551	308.617	0.481365	0.995663	0.474685	0.886137	0.0148721	0.0384028
TG(56:3)+NH4	930.848	408.84	352.394	491.835	567.274	1407.08	1981.16	639.403	569.28	0.942485	0.995663	0.241998	0.794907	0.0274375	0.0628846
TG(56:4)+NH4	928.833	435.697	491.819	381.493	363.577	1375.91	2078.77	615.962	558.575	0.519149	0.995663	0.254388	0.794907	0.0300281	0.0656651
TG(56:5)+NH4	926.817	350.083	490.163	277.623	292.918	1419.42	2327.02	617.905	643.318	0.66837	0.995663	0.279086	0.794907	0.00478626	0.0152114
TG(56:6)+NH4	924.801	339.872	494.246	310.82	423.094	1648.39	3287.39	671.909	1037.31	0.684848	0.995663	0.360721	0.823011	0.0120044	0.0317931
TG(56:7)+NH4	922.786	206.793	313.705	184.846	247.706	516.956	827.805	227.785	280.874	0.690989	0.995663	0.214185	0.786245	0.122797	0.1818
TG(56:8)+NH4	920.77	210.416	334.722	235.351	381.623	601.738	1381.51	230.755	488.771	0.825036	0.995663	0.165352	0.713435	0.438927	0.445202
TG(57:0)+NH4	950.911	26.1865	12.8193	19.1478	11.0328	31.2255	39.917	20.2984	10.9556	0.302919	0.995663	0.319006	0.815128	0.816503	0.685288
TG(57:3)+NH4	944.864	16.4165	21.6338	38.0139	73.5569	67.424	157.919	21.6737	30.7325	0.397443	0.995663	0.508643	0.905264	0.260532	0.302929
TG(57:4)+NH4	942.848	6.9265	8.92242	14.4394	27.1991	29.5275	66.2304	10.6374	13.7987	0.449381	0.995663	0.302695	0.80083	0.0380729	0.0803102
TG(58:3)+NH4	958.88	47.947	57.081	102.745	189.377	227.98	508.286	76.45	110.711	0.576339	0.995663	0.437401	0.840407	0.128991	0.186341
TG(58:8)+NH4	948.801	174.569	233.521	154.543	168.761	347.464	621.533	146.495	181.013	0.791456	0.995663	0.289821	0.794907	0.514764	0.500812
TG(58:9)+NH4	946.786	123.257	201.136	132.472	218.524	260.031	583.17	97.5384	192.386	0.93906	0.995663	0.245924	0.794907	0.879621	0.725489
PS(16:0/18:2)-H	758.498	0.993	0.610091	1.18278	0.652838	1.31	0.708943	1.20684	0.513301	0.302578	0.995663	0.971356	0.986461	0.173478	0.228544
PS(18:0/18:1)-H	788.545	43.9515	17.4806	57.3083	30.8507	48.9715	22.6094	48.2437	16.7831	0.172173	0.995663	0.845666	0.959825	0.520793	0.503284
PS(18:1/18:1)-H	786.529	5.6485	2.6959	7.02778	4.40027	5.0555	2.85998	4.82263	2.00588	0.378394	0.995663	0.979031	0.986461	0.392527	0.413994
PS(18:0/18:2)-H	786.529	6.659	2.4493	9.12278	5.29946	7.873	3.87863	7.92105	3.57981	0.186062	0.995663	0.769204	0.959825	0.388522	0.411592
PS(16:0/20:4)-H	782.498	1.5105	0.680429	1.58833	0.648385	2.84	1.27677	2.65316	1.18736	0.674777	0.995663	0.726728	0.959825	7.86286e-05	0.000407433
PS(20:0/18:1)-H	816.576	3.56	1.75171	4.61944	3.03007	3.613	1.90327	3.42632	1.468	0.200871	0.995663	0.94693	0.986461	0.976874	0.778755
PS(18:0/20:3)-H	812.545	13.3875	7.26048	15.0344	7.76109	16.2795	8.17186	15.7763	7.41625	0.53147	0.995663	0.999791	0.986461	0.236958	0.282407
PS(18:0/20:4)-H	810.529	16.079	5.69183	20.1683	10.8279	31.2095	13.9698	31.2163	11.362	0.297728	0.995663	0.799821	0.959825	1.8916e-05	0.000118653
PS(16:0/22:5)-H	808.513	7.3605	3.9482	8.13944	4.41822	11.5115	6.51893	11.3853	6.50188	0.643316	0.995663	0.975489	0.986461	0.0247288	0.0595391
PS(16:0/22:6)-H	806.498	62.1565	34.7027	65.455	37.3386	55.717	31.8161	54.0711	33.6023	0.822181	0.995663	0.76177	0.959825	0.523605	0.503284
PS(16:0p/22:6)-H	790.503	5.351	2.4666	4.74	2.04206	6.096	2.99696	5.01053	2.20117	0.44211	0.995663	0.288763	0.794907	0.484726	0.477435
PS(17:0/22:6)-H	820.513	6.463	2.7542	6.98778	3.40105	2.9725	1.54072	2.88947	1.21624	0.778367	0.995663	0.936121	0.986461	6.73335e-06	4.5856e-05
PS(18:1/22:0)-H	844.607	7.7845	4.5743	10.3072	8.66954	8.7145	5.19337	8.25737	4.24088	0.341175	0.995663	0.680774	0.959825	0.414512	0.433347
PS(18:1/22:1)-H	842.592	4.412	2.35238	4.49611	2.4544	3.4955	1.5586	3.18895	1.31494	0.862407	0.995663	0.529466	0.905264	0.166622	0.224384
PS(18:0/22:4)-H	838.56	8.419	2.5451	10.1933	3.94408	29.786	13.5262	30.0268	10.489	0.170929	0.995663	0.699366	0.959825	1.1625e-11	1.84735e-10
PS(18:0/22:5)-H	836.545	42.5995	18.7583	48.6517	23.33	97.964	60.4387	98.0032	47.7652	0.518154	0.995663	0.702319	0.959825	0.000143544	0.00072798
PS(18:0/22:6)-H	834.529	302.576	118.142	335.671	167.383	328.291	149.995	319.953	129.823	0.684844	0.995663	0.946646	0.986461	0.628575	0.576258
PS(18:0p/22:6)-H	818.534	2.8295	1.73873	2.93444	2.07968	3.653	2.42092	3.47895	2.31489	0.732646	0.995663	0.824	0.959825	0.209978	0.260679
PS(18:1/22:6)-H	832.513	16.983	7.26959	17.3456	8.30843	11.8445	5.51757	11.4889	4.91053	0.971169	0.995663	0.844779	0.959825	0.0114659	0.0310488
PS(18:2/22:6)-H	830.498	5.6035	3.79186	4.83611	2.89169	4.2505	2.30698	3.95474	2.10101	0.663753	0.995663	0.718688	0.959825	0.250814	0.295961
PS(19:0/22:6)-H	848.545	9.5365	5.0895	9.25778	4.80966	2.454	1.31918	2.44842	1.16557	0.911353	0.995663	0.830413	0.959825	1.31778e-09	1.49575e-08
PS(18:1/24:0)-H	872.639	10.6005	6.21177	13.7589	11.4216	11.1605	7.01673	11.2432	6.57589	0.453613	0.995663	0.832902	0.959825	0.71826	0.629428
PS(20:4/22:6)-H	854.498	1.8185	0.885368	1.57556	0.625076	2.1085	0.83126	2.07526	0.962228	0.439227	0.995663	0.738007	0.959825	0.217143	0.267203
PS(18:1/24:1)-H	870.623	4.2585	2.8498	5.17278	3.96288	4.0795	2.27156	3.89158	2.17423	0.386879	0.995663	0.692294	0.959825	0.775944	0.653548
PS(20:3/22:6)-H	856.513	6.713	4.0362	8.34056	6.15847	6.8275	4.63161	7.06421	3.98892	0.591507	0.995663	0.648736	0.959825	0.991565	0.78472
PS(22:4/22:6)-H	882.529	31.548	20.7166	26.9111	15.8728	35.2365	22.5117	35.0289	24.4996	0.590967	0.995663	0.888353	0.967099	0.65279	0.584959
PS(22:5/22:6)-H	880.513	16.5055	10.79	13.6211	8.19841	6.934	3.68808	6.58105	4.08042	0.378409	0.995663	0.617705	0.959825	4.61785e-05	0.000257133
PS(22:6/22:6)-H	878.498	4.7465	3.51351	3.97389	2.63786	1.6555	0.953644	1.59	1.036	0.558852	0.995663	0.667914	0.959825	2.69546e-05	0.000160623
PI(16:0/16:0)-H	809.519	7.292	6.38189	10.2083	10.4681	5.4735	4.97251	6.18053	5.56564	0.641731	0.995663	0.483316	0.886455	0.262512	0.302989
PI(18:0/16:0)-H	837.55	17.343	13.5199	22.5717	21.5577	11.875	9.84958	13.5442	10.7259	0.655851	0.995663	0.352174	0.823011	0.115165	0.174554
PI(16:0/18:1)-H	835.534	260.472	222.559	364.497	373.927	234.847	215.106	247.036	207.235	0.657986	0.995663	0.748328	0.959825	0.634224	0.57668
PI(16:0/18:2)-H	833.519	27.277	21.6328	38.5761	38.5027	16.3385	14.8947	17.1316	13.5851	0.561835	0.995663	0.676395	0.959825	0.0516477	0.101742
PI(18:0/18:1)-H	863.566	16.416	13.1358	23.1778	22.4527	11.415	10.8232	11.8405	9.36974	0.521422	0.995663	0.585641	0.959825	0.138261	0.195552
PI(18:1/18:1)-H	861.55	4.5795	3.99435	6.03278	5.78225	2.2125	1.825	2.44211	1.93592	0.625719	0.995663	0.569114	0.942189	0.0201785	0.0490792
PI(18:0/18:2)-H	861.55	28.3545	24.1822	38.9028	38.3846	29.762	27.6013	28.5226	26.7829	0.578586	0.995663	0.85986	0.959825	0.899895	0.73497
PI(18:1/18:2)-H	859.534	12.9195	10.3323	16.8594	16.716	8.2785	7.78209	8.91579	7.93442	0.672961	0.995663	0.564224	0.942189	0.107083	0.167923
PI(16:0/20:3)-H	859.534	5.4245	4.45776	7.355	7.18101	4.4295	4.2535	4.32474	3.78153	0.595081	0.995663	0.885706	0.967099	0.344782	0.376983
PI(16:0/20:4)-H	857.519	41.674	33.3161	56.195	57.2008	48.845	45.8953	51.3284	47.9406	0.670022	0.995663	0.764882	0.959825	0.930193	0.746535
PI(17:0/20:4)-H	871.534	9.835	8.00499	12.3489	12.0311	5.67	5.3234	5.79947	5.23625	0.775541	0.995663	0.716864	0.959825	0.0438414	0.0908699
PI(18:0/20:3)-H	887.566	153.843	131.415	199.764	206.873	145.73	140.071	149.291	136.173	0.76603	0.995663	0.832657	0.959825	0.766563	0.652564
PI(18:1/20:3)-H	885.55	13.2445	12.1207	15.8583	17.1365	9.348	8.87748	9.68684	9.08007	0.743218	0.995663	0.727206	0.959825	0.217475	0.267203
PI(18:0/20:4)-H	885.55	587.952	537.618	799.277	820.035	818.851	717.271	834.833	693.269	0.645949	0.995663	0.82845	0.959825	0.303721	0.341485
PI(18:1/20:4)-H	883.534	110.979	93.4308	154.193	153.137	72.8035	64.2425	77.5568	72.5802	0.597771	0.995663	0.789631	0.959825	0.117358	0.175933
PI(18:2/20:4)-H	881.519	7.4005	6.57649	7.57889	7.38677	3.913	3.61224	4.21789	4.52897	0.966605	0.995663	0.76498	0.959825	0.0612234	0.115819
PI(16:0/22:6)-H	881.519	52.7875	47.3669	57.3778	61.1395	32.62	30.4893	33.3026	34.8841	0.982055	0.995663	0.942193	0.986461	0.126698	0.184144
PI(19:0/20:4)-H	899.566	12.0945	10.5626	14.5328	15.0433	3.887	3.70684	4.24263	4.14463	0.844424	0.995663	0.650949	0.959825	0.00113312	0.00422015
PI(17:0/22:6)-H	895.534	3.496	2.78184	4.20167	4.10589	1.1765	1.16234	1.24211	1.21776	0.909803	0.995663	0.681926	0.959825	0.00052244	0.00211066
PI(18:0/22:4)-H	913.581	7.818	6.43539	10.7794	10.4971	25.857	24.6088	26.7263	23.0137	0.590135	0.995663	0.686851	0.959825	0.00226004	0.0079221
PI(18:0/22:5)-H	911.566	50.543	41.2189	67.3189	67.885	69.067	58.4755	68.5337	58.3213	0.736219	0.995663	0.944928	0.986461	0.370261	0.397547
PI(18:1/22:5)-H	909.55	7.6785	5.88428	9.285	9.18407	3.6545	2.9214	4.04474	4.13895	0.876072	0.995663	0.820284	0.959825	0.0107812	0.0298814
PI(18:0/22:6)-H	909.55	415.895	382.331	504.827	547.63	337.335	334.75	342.581	334.863	0.887361	0.995663	0.788248	0.959825	0.435729	0.445202
PI(20:3/20:4)-H	907.534	2.4675	1.96064	3.21167	3.33829	2.137	2.04298	1.74895	1.40806	0.898509	0.995663	0.97546	0.986461	0.328987	0.364731
PI(18:1/22:6)-H	907.534	36.1245	29.8838	42.4206	43.0504	11.801	10.9726	12.6868	11.4945	0.912286	0.995663	0.668645	0.959825	0.00111182	0.00420655
CL(54:0)-H	1211.81	1.575	0.885239	1.52333	0.818312	1.679	0.950146	1.69053	0.906112	0.948574	0.995663	0.826955	0.959825	0.903032	0.73497
CL(58:3)-H	1261.82	17.13	4.44939	17.6256	4.37831	15.234	3.08922	16.4774	4.60952	0.704642	0.995663	0.439276	0.840407	0.159027	0.218349
CL(68:2)-H	1404	4.0475	1.04881	4.24	1.60624	2.9075	0.673763	3.17895	0.615132	0.854077	0.995663	0.153256	0.700322	0.000228052	0.00110936
CL(68:3)-H	1401.98	4.825	2.09043	5.03	2.16736	3.8995	1.61932	4.19316	1.37235	0.825214	0.995663	0.378252	0.823011	0.138649	0.195552
CL(68:4)-H	1399.96	6.6565	3.35726	6.58778	3.55125	4.214	2.2144	4.50158	2.05912	0.860897	0.995663	0.519965	0.905264	0.0107738	0.0298814
CL(68:5)-H	1397.95	10.518	6.51793	10.1256	6.15274	8.075	5.19344	7.94526	4.6625	0.846934	0.995663	0.864942	0.959825	0.205391	0.25898
CL(68:6)-H	1395.93	7.5085	4.75799	7.13833	4.30478	8.818	6.05669	8.05	4.87729	0.860396	0.995663	0.990411	0.986461	0.664706	0.591191
CL(70:3)-H	1430.01	1.974	0.907451	2.31444	1.04075	2.1545	0.639938	2.46579	0.923991	0.226957	0.995663	0.205574	0.76823	0.231368	0.27713
CL(70:4)-H	1428	11.7445	5.12755	13.2039	7.39085	9.628	4.33454	10.6053	4.22198	0.710988	0.995663	0.370297	0.823011	0.173546	0.228544
CL(70:5)-H	1425.98	21.512	10.665	22.455	12.6747	15.743	8.1687	16.3521	7.58279	0.990668	0.995663	0.648835	0.959825	0.0681286	0.121187
CL(70:6)-H	1423.96	28.256	15.995	28.1106	15.9754	22.871	13.2588	23.0226	12.7089	0.943883	0.995663	0.82361	0.959825	0.275419	0.31562
CL(70:7)-H	1421.95	22.418	13.4768	21.8933	12.4403	26.0765	16.8536	24.8632	15.005	0.923569	0.995663	0.953219	0.986461	0.636293	0.57668
CL(71:7)-H	1435.96	1.372	0.984509	1.23389	0.740112	1.8035	1.10621	1.65211	0.845692	0.619145	0.995663	0.990659	0.986461	0.310234	0.34717
CL(72:10)-H	1443.93	8.9535	5.5612	8.16889	4.66719	7.4895	4.65095	7.53947	4.30642	0.714993	0.995663	0.795304	0.959825	0.377015	0.40287
CL(72:5)-H	1454.01	9.134	3.93914	10.0944	5.5937	7.613	3.62044	8.66368	3.53743	0.812629	0.995663	0.26602	0.794907	0.2005	0.25833
CL(72:6)-H	1452	42.2015	19.7815	45.2594	26.011	40.41	20.828	41.5926	19.8392	0.899262	0.995663	0.667082	0.959825	0.722184	0.630549
CL(72:7)-H	1449.98	67.4855	35.3549	70.7017	41.038	94.7875	50.7985	93.6279	48.0078	0.918131	0.995663	0.86353	0.959825	0.0821729	0.13697
CL(72:8)-H	1447.96	65.028	38.4788	62.4189	34.4396	163.583	104.298	146.624	88.2281	0.860471	0.995663	0.845321	0.959825	0.000343927	0.00149052
CL(72:9)-H	1445.95	11.098	6.76179	10.0422	5.83363	7.8765	4.86269	7.90684	4.42665	0.680943	0.995663	0.786256	0.959825	0.0995016	0.158115
CL(74:10)-H	1471.96	36.1875	19.3712	36.99	21.6083	39.9465	22.2353	39.3705	19.7922	0.980431	0.995663	0.842325	0.959825	0.634391	0.57668
CL(74:11)-H	1469.95	27.734	15.2041	26.4978	14.983	39.9495	24.0851	37.7363	21.0105	0.762153	0.995663	0.997931	0.986461	0.111389	0.172407
CL(74:6)-H	1480.03	2.2395	1.23725	2.46833	1.1288	3.4545	1.89052	3.76105	1.62872	0.391123	0.995663	0.380236	0.823011	0.0189004	0.0464573
CL(74:7)-H	1478.01	9.067	4.10125	9.86389	5.36727	15.6605	8.40979	16.2674	8.36995	0.825955	0.995663	0.660768	0.959825	0.00366916	0.0119806
CL(74:8)-H	1476	16.175	8.29856	16.0183	9.22269	33.351	19.7904	31.3242	15.5311	0.834122	0.995663	0.979571	0.986461	0.000815663	0.00324036
CL(74:9)-H	1473.98	28.541	15.1424	28.9922	16.7794	37.905	21.3624	35.8316	17.7263	0.949276	0.995663	0.988126	0.986461	0.162655	0.220286
CL(76:10)-H	1500	14.9615	8.1751	14.7989	8.33146	11.4955	6.91028	11.8195	6.20882	0.926579	0.995663	0.650386	0.959825	0.14234	0.198411
CL(76:11)-H	1497.98	47.6425	26.1659	48.1372	28.8345	42.3865	24.9686	42.0442	21.5046	0.963994	0.995663	0.771163	0.959825	0.469423	0.466215
CL(76:12)-H	1495.96	40.0055	22.948	39.1461	22.6418	42.8885	25.1003	41.9689	22.7928	0.92402	0.995663	0.841825	0.959825	0.770946	0.653548
CL(76:13)-H	1493.95	2.365	1.48851	2.08389	0.998506	0.9365	0.560895	1.00579	0.542241	0.694182	0.995663	0.435079	0.840407	6.08004e-05	0.000329372
CL(78:12)-H	1524	6.9095	4.14299	6.83944	4.34455	9.1535	6.24012	8.79421	5.38225	0.915415	0.995663	0.930707	0.986461	0.357549	0.385635
CL(78:13)-H	1521.98	8.394	5.30148	8.17	5.2184	9.792	6.79611	9.55	5.92645	0.89506	0.995663	0.864374	0.959825	0.71148	0.625788
CL(78:14)-H	1519.96	8.585	4.36641	8.86889	5.15786	6.4865	3.56567	6.72158	3.18917	0.97278	0.995663	0.601994	0.959825	0.101165	0.159693
CL(78:15)-H	1517.95	11.5895	6.61213	11.1017	6.12009	9.7905	5.37079	10.0105	4.90211	0.874829	0.995663	0.683776	0.959825	0.4171	0.434148
CL(80:10)-H	1556.06	0.6455	0.403973	0.505556	0.320977	2.265	1.22787	2.15895	0.916733	0.75264	0.995663	0.846072	0.959825	4.8932e-07	4.02187e-06
CL(80:15)-H	1545.98	3.9085	3.07657	3.11889	1.02541	1.704	0.811136	1.85895	0.642503	0.545703	0.995663	0.282562	0.794907	3.74322e-05	0.000217618
CL(80:16)-H	1543.96	14.2245	10.1152	13.3194	8.4097	6.521	4.76134	6.48579	3.97544	0.988624	0.995663	0.702112	0.959825	0.00353604	0.0117062
CL(83:8)-H	1602.14	4.8655	2.66297	4.92444	2.22442	12.0495	7.09789	11.6305	5.1088	0.736336	0.995663	0.761909	0.959825	6.3919e-05	0.000338572

## Sheet: Supplementary Table 2
Liver Lipidomic Data		Chow				HFD				Chow vehicle vs Chow P053		HFD vehicle vs HFD P053		Chow vehicle vs HFD vehicle
		Vehicle		P053		Vehicle		P053		P value	q value	P value	q value	P value	q value
LipidIon	CalcMz (m/z)	Mean	SD	Mean	SD	Mean	SD	Mean	SD
Cer(d18:1/16:0)+H	538.519	1.40648	1.15337	1.09342	0.623505	1.74839	0.601045	1.16235	0.756723	0.66553	0.894919	0.139949	0.401649	0.15177	0.256982
Cer(d18:1/18:0)+H	566.551	0.55589	0.409715	0.56175	0.102722	0.87526	0.450451	0.52359	0.22926	0.336384	0.727956	0.0381782	0.300057	0.0589317	0.135008
Cer(d18:1/20:0)+H	594.582	0.70309	0.411006	0.47233	0.151418	1.03373	0.259094	0.89625	0.385409	0.0946793	0.727956	0.228757	0.466709	0.0135176	0.0486381
Cer(d18:0/22:0)+H	624.629	0.37539	0.143718	0.45534	0.22712	0.49487	0.321839	0.80942	0.383134	0.628986	0.875561	0.0511801	0.331171	0.462614	0.497807
Cer(d18:1/22:0)+H	622.613	4.76987	1.75564	4.27154	1.23305	7.54615	1.56675	6.50016	2.05167	0.553242	0.83391	0.177964	0.426892	0.00170291	0.00980368
Cer(d18:1/22:1)+H	620.598	0.96426	0.363448	0.69625	0.137689	0.69822	0.239121	0.57804	0.204746	0.0467822	0.727956	0.25391	0.492669	0.0673494	0.146313
Cer(d18:1/23:0)+H	636.629	0.8305	0.362495	0.74141	0.330103	0.59931	0.392755	0.60609	0.353686	0.567588	0.842476	0.893022	0.927045	0.0958742	0.182462
Cer(d18:0/24:1)+H	650.645	0.62287	0.441848	0.64589	0.236718	0.44397	0.159142	0.43713	0.171192	0.537826	0.82299	0.793367	0.869983	0.326546	0.395774
Cer(d18:1/24:0)+H	650.645	4.96089	2.05421	4.06986	1.00043	3.58787	1.6373	3.97485	2.17047	0.34993	0.727956	0.889565	0.927045	0.162327	0.265111
Cer(d18:1/24:1)+H	648.629	9.236	4.09827	7.14187	1.67839	4.80245	1.2208	5.69445	2.50375	0.143649	0.727956	0.448837	0.677441	0.00043849	0.00388368
Cer(d18:2/24:1)+H	646.613	1.2782	0.751671	0.67503	0.144318	0.6359	0.22221	0.57355	0.209988	0.00660445	0.727956	0.506388	0.70862	0.00474039	0.0211625
CerG1(d18:1/16:0)+H	700.572	17.2361	4.76324	23.7476	16.1346	18.6986	4.46733	22.8377	7.34516	0.296148	0.727956	0.228543	0.466709	0.517197	0.533725
CerG1(d38:1)+H	756.635	3.6139	0.93952	4.3596	2.60054	8.7319	3.32666	6.4643	2.45652	0.509926	0.799458	0.110201	0.381746	2.91756e-05	0.000671855
CerG1(d18:1/22:0)+H	784.666	22.9415	6.86999	27.3674	10.9914	52.0728	14.0847	41.8068	13.2987	0.296799	0.727956	0.144255	0.401649	3.36891e-06	9.90516e-05
CerG1(d41:1)+H	798.682	6.7449	2.1894	8.6722	3.51258	8.375	2.03024	9.2352	3.50698	0.143763	0.727956	0.871512	0.918198	0.11535	0.212502
CerG1(d18:1/24:0)+H	812.697	12.6074	4.30526	17.503	7.88092	18.721	9.13323	17.0628	6.62659	0.157452	0.727956	0.609286	0.773222	0.0278004	0.0853582
CerG1(d18:1/24:1)+H	810.682	17.3219	3.68151	24.5475	17.0257	16.0213	7.9485	15.1966	4.61374	0.218996	0.727956	0.955814	0.973766	0.340069	0.407899
SM(d32:1)+H	675.544	1.12524	0.629933	0.849757	0.38038	2.05077	0.843496	1.77907	0.533647	0.258764	0.727956	0.482871	0.702069	0.00472557	0.0211625
SM(d32:4)+H	669.497	7.04652	3.42091	5.44625	1.97043	7.76834	2.37794	5.96219	1.61716	0.26793	0.727956	0.0542377	0.331171	0.375216	0.435296
SM(d33:1)+H	689.559	6.17391	3.36796	6.30369	3.71085	8.20699	4.92342	8.11466	2.95691	0.850355	0.947128	0.552574	0.761305	0.676508	0.625647
SM(d34:0)+H	705.591	18.7139	16.8183	14.1477	7.20861	19.6873	6.87548	26.2056	10.4093	0.901518	0.962039	0.139754	0.401649	0.234372	0.328208
SM(d34:1)+H	703.575	412.407	222.926	319.612	122.407	450.457	246.917	494.746	381.844	0.374942	0.727956	0.90334	0.933428	0.775112	0.689162
SM(d34:2)+H	701.559	4.33073	3.49657	2.77026	1.23436	4.13408	1.1051	4.18923	2.6012	0.134729	0.727956	0.632589	0.779593	0.668308	0.625647
SM(d35:1)+H	717.591	5.50208	4.94211	3.86869	1.90823	6.55623	2.98437	6.65338	3.05076	0.461894	0.758961	0.910882	0.937615	0.219274	0.319585
SM(d36:0)+H	733.622	2.06565	0.732308	1.49201	0.828089	6.95475	2.62012	5.20328	3.99887	0.087829	0.727956	0.107411	0.381746	1.20566e-06	6.05207e-05
SM(d36:1)+H	731.606	40.901	24.9613	27.3115	6.11159	111.586	78.47	96.9792	62.8861	0.266139	0.727956	0.788861	0.868587	0.00448815	0.0211625
SM(d36:2)+H	729.591	2.94631	2.09759	2.46491	1.25252	6.42732	3.3327	4.28494	2.05178	0.789778	0.930622	0.0654624	0.34559	0.00381508	0.0190986
SM(d36:4)+H	725.559	16.1999	9.34044	12.3715	6.56024	23.0808	10.5032	19.6731	17.3012	0.361658	0.727956	0.328353	0.582738	0.303718	0.374745
SM(d38:1)+H	759.637	27.8123	11.8968	27.5903	5.62168	75.0552	15.9219	64.7454	41.4193	0.637111	0.880364	0.15635	0.403895	4.95822e-05	0.000878292
SM(d39:1)+H	773.653	20.8555	9.7611	15.4183	4.55813	36.3374	12.2968	30.2203	15.9929	0.115435	0.727956	0.216671	0.46199	0.00281226	0.0150606
SM(d40:0)+H	789.684	2.94341	1.62216	3.67148	0.843162	5.63502	1.59633	8.29736	3.55904	0.0794397	0.727956	0.0626827	0.34559	0.000795918	0.00632013
SM(d40:1)+H	787.669	316.813	137.948	301.499	69.214	535.512	177.991	497.863	203.952	0.989927	>0.999999999999999	0.662743	0.798441	0.0097462	0.0386958
SM(d40:2)+H	785.653	38.2369	22.4527	36.1349	6.00364	39.2942	16.6876	34.5294	16.6346	0.65555	0.89401	0.484047	0.702069	0.654301	0.625197
SM(d41:0)+H	803.7	1.24477	0.457144	1.52554	0.399856	1.25949	0.360358	1.84832	0.866848	0.132099	0.727956	0.117835	0.390833	0.832078	0.731339
SM(d41:1)+H	801.684	17.1826	13.2538	15.9999	6.79505	10.5624	4.29263	24.6909	21.9354	0.850711	0.947128	0.0316038	0.281338	0.136304	0.239604
SM(d41:2)+H	799.669	27.0923	15.9798	21.4131	8.4634	21.0158	12.6844	17.8555	9.01349	0.391814	0.727956	0.667339	0.80039	0.261032	0.343026
SM(d42:0)+H	817.716	1.84601	0.893489	2.024	0.309899	1.90311	0.573456	3.06694	1.19437	0.253911	0.727956	0.0144548	0.253336	0.641236	0.620436
SM(d42:1)+H	815.7	25.1248	14.9603	21.3351	6.03296	12.3513	5.43633	13.1694	5.2117	0.80479	0.94417	0.718106	0.831579	0.0109106	0.0418751
SM(d42:2)+H	813.684	425.181	243.099	351.917	183.523	248.287	102.675	296.918	144.005	0.401869	0.727956	0.391956	0.641583	0.0293907	0.0878973
SM(d42:3)+H	811.669	42.9661	24.1483	39.1594	22.1745	35.7553	14.0512	38.6556	20.9691	0.762165	0.920865	0.801082	0.874873	0.615109	0.6002
SM(d42:4)+H	809.653	35.9954	17.0214	35.4943	10.0697	65.7941	17.7695	59.1173	29.2566	0.827888	0.947128	0.332939	0.582738	0.000910053	0.00643796
SM(d42:5)+H	807.637	4.11112	2.24973	3.08854	0.626424	3.56851	1.65698	3.02376	1.56508	0.247285	0.727956	0.427575	0.660186	0.543178	0.541485
SM(d43:1)+H	829.716	6.89362	4.50147	7.37951	2.0041	2.54272	0.928121	3.82303	2.68469	0.345391	0.727956	0.151428	0.401649	0.000181109	0.00198599
SM(d43:2)+H	827.7	3.01756	1.89668	2.4388	1.10021	1.19996	0.310062	1.58533	0.628976	0.560246	0.836199	0.0954444	0.381746	0.000948219	0.00643796
SM(d43:3)+H	823.669	8.30567	4.37252	8.37685	2.08061	7.21729	1.22554	8.2989	3.86662	0.609986	0.86302	0.703445	0.82823	0.798003	0.704078
SM(d44:4)+H	837.684	21.2754	10.9534	23.1089	6.80029	16.6701	5.33788	24.4248	17.3595	0.431903	0.733672	0.75369	0.847224	0.369777	0.434997
SM(d44:5)+H	835.669	48.9651	28.6103	44.0291	18.6629	29.7728	9.77518	34.1188	19.8054	0.668196	0.894919	0.878662	0.922115	0.0470203	0.116428
SM(d44:6)+H	833.653	3.86408	2.20196	3.36721	1.22295	2.97722	1.30615	3.37137	1.86079	0.748074	0.913535	0.610549	0.773222	0.304314	0.374745
DG(16:0/18:1)+NH4	612.556	948.431	1088.49	701.818	449.165	1115.36	930.222	1215.26	1148.09	0.837225	0.947128	0.813304	0.881058	0.290695	0.364592
DG(16:0/18:2)+NH4	610.541	1933.33	1789.08	1822.42	891.323	2039.04	996.859	2287.71	1632.96	0.726927	0.902127	0.858761	0.911915	0.471291	0.502449
DG(16:1/18:2)+NH4	608.525	649.948	408.104	511.091	379.339	620.11	358.996	394.532	335.449	0.416223	0.730203	0.194495	0.442822	0.847068	0.741684
DG(18:0/18:0)+NH4	642.603	71.2169	68.3694	71.3077	31.0036	65.0014	35.807	66.5341	45.9207	0.478385	0.769598	0.738933	0.837644	0.748617	0.673404
DG(18:1/18:1)+NH4	638.572	1469.95	1396.62	796.254	494.368	1447.09	824.68	1678.57	1711.19	0.434819	0.733672	0.619213	0.773222	0.445168	0.492852
DG(18:1/18:2)+NH4	636.556	2002.44	1779.68	1792.72	1364.93	3053.02	1655.77	2427.09	1845.83	0.858535	0.947128	0.33102	0.582738	0.114789	0.212502
DG(18:2/18:2)+NH4	634.541	1070.74	1143.16	970.798	764.194	993.518	460.426	1279.12	791.396	0.754475	0.917182	0.560894	0.768826	0.512488	0.531602
DG(16:0/20:4)+NH4	634.541	662.411	486.209	640.79	457.129	884.156	400.491	1100.59	695.382	0.990843	>0.999999999999999	0.58338	0.773222	0.236593	0.328208
DG(18:3/18:2)+NH4	632.525	325.719	337.888	248.335	146.121	107.712	76.69	88.9871	65.7462	0.902381	0.962039	0.598376	0.773222	0.0540293	0.126958
DG(18:2/20:4)+NH4	658.541	454.125	556.512	388.446	266.732	590.718	483.813	1007.65	618.779	0.83061	0.947128	0.055559	0.3317	0.340093	0.407899
DG(16:0/22:6)+NH4	658.541	2483	2471.05	1994.99	1341.99	2023.46	1059.78	1351.88	1164.19	0.823335	0.947128	0.116736	0.390833	0.979536	0.84942
DG(18:1/22:6)+NH4	684.556	2302.98	2309.43	1588.08	985.935	691.089	362.949	716.756	535.058	0.692309	0.897343	0.613789	0.773222	0.0258477	0.0815372
DG(34:1/16:0)+NH4	836.807	925.107	677.899	838.592	320.872	871.49	282.952	1074.67	629.472	0.89667	0.962039	0.628727	0.778404	0.673403	0.625647
PG(16:0/18:1)+NH4	766.559	183.259	112.578	144.613	110.623	142.362	42.4788	319.278	416.364	0.221107	0.727956	0.239743	0.484183	0.484851	0.509824
PG(16:0/18:2)+NH4	764.544	41.865	21.9374	39.758	24.0437	33.185	15.5914	50.234	44.9725	0.713351	0.902127	0.334034	0.582738	0.526954	0.535923
PG(18:1/22:6)+NH4	838.559	62.523	30.5397	61.714	51.9773	39.657	16.7023	97.74	124.639	0.610339	0.86302	0.0261811	0.266136	0.0705354	0.150397
PG(22:6/22:6)+NH4	884.544	69.027	66.9021	81.517	37.7449	19.019	11.8304	42.15	60.788	0.539143	0.82299	0.421434	0.65474	0.00461305	0.0211625
PI(16:0/18:1)+NH4	854.575	100.251	147.891	77.482	64.3855	36.535	11.4036	205.606	421.965	0.863718	0.947128	0.0103501	0.253336	0.487752	0.510543
PI(16:0/18:2)+NH4	852.56	131.528	81.1911	158.495	73.9265	87.662	35.8089	193.649	188.637	0.406771	0.727956	0.0733762	0.34559	0.20476	0.308094
PI(18:0/18:1)+NH4	882.607	29.984	23.214	28.547	16.37	9.153	3.11756	22.492	16.6494	0.775084	0.920865	0.0042728	0.253336	0.00120646	0.00750874
PI(18:0/18:2)+NH4	880.591	64.448	35.2713	45.718	30.4775	12.863	6.55887	98.983	123.958	0.258173	0.727956	0.00973311	0.253336	3.37309e-05	0.00070614
PI(18:1/18:2)+NH4	878.575	144.729	108.871	113.45	59.6526	52.526	32.2999	149.547	216.076	0.648282	0.888609	0.129481	0.401511	0.0265637	0.0826633
PI(16:0/20:4)+NH4	876.56	613.721	320.217	542.972	403.046	240.825	127.196	741.833	915.811	0.465093	0.758961	0.0444091	0.313972	0.00264064	0.0144782
PI(17:0/20:4)+NH4	890.575	53.062	39.8747	36.524	27.8544	25.492	16.0864	59.67	81.1805	0.398102	0.727956	0.35556	0.607763	0.0885189	0.173339
PI(18:0/20:2)+NH4	908.622	24.777	16.0394	17.181	17.7884	4.217	2.43043	10.229	12.3635	0.174482	0.727956	0.857654	0.911915	9.1729e-05	0.00131488
PI(18:0/20:3)+NH4	906.607	764.67	557.878	489.677	256.046	271.394	130.812	625.695	873.588	0.406351	0.727956	0.820356	0.885128	0.0189092	0.0627873
PI(18:0/20:3)+NH4	906.607	400.456	219.898	291.94	237.729	76.704	52.5468	279.019	399.515	0.276116	0.727956	0.0521996	0.331171	0.000950541	0.00643796
PI(18:1/20:3)+NH4	904.591	83.772	60.8765	76.262	47.0899	22.518	10.9149	67.538	137.664	0.956473	0.98833	0.956876	0.973766	0.00213044	0.0119658
PI(18:0/20:4)+NH4	904.591	6720.62	2978.66	5511.88	2997.54	4881.62	1958.37	11535.8	16915.5	0.409147	0.727956	0.109759	0.381746	0.258647	0.343026
PI(18:1/20:4)+NH4	902.575	405.085	194.362	398.733	290.042	197.567	116.661	658.328	1079.18	0.693746	0.897343	0.0634577	0.34559	0.00502223	0.021417
PI(18:0/22:4)+NH4	932.622	232.57	154.678	185.303	151.902	175.405	110.562	374.186	627.593	0.403931	0.727956	0.572064	0.773222	0.519802	0.533725
PI(20:0/20:4)+NH4	932.622	37.153	18.9078	31.101	24.5236	16.392	7.06873	46.109	42.5451	0.381904	0.727956	0.0699864	0.34559	0.00391687	0.019191
PI(18:0/22:5)+NH4	930.607	40.403	35.1713	29.309	12.5417	19.076	11.2956	77.254	156.883	0.771988	0.920865	0.135634	0.401649	0.105543	0.197597
PI(18:0/22:6)+NH4	928.591	312.825	165.42	255.057	224.233	91.69	39.208	145.097	178.081	0.341083	0.727956	0.763614	0.854717	0.00484065	0.0211625
PS(18:0/18:1)+H	790.559	57.656	46.0416	57.374	32.1889	70.844	57.9257	45.303	18.5338	0.731429	0.902127	0.229307	0.466709	0.484496	0.509824
PS(18:0/18:2)+H	788.544	65.802	40.9858	50.009	21.1257	43.781	33.6345	39.578	35.1618	0.459559	0.758961	0.682025	0.814368	0.147973	0.254293
PS(16:0/20:4)+H	784.512	78.389	57.28	70.675	73.4895	224.611	290.971	97.019	41.6156	0.626348	0.875561	0.191169	0.438971	0.0536161	0.126958
PS(18:0/20:4)+H	812.544	554.142	483.811	644.095	361.959	918.134	538.526	811.643	572.757	0.5148	0.799458	0.733751	0.835341	0.236193	0.328208
PS(18:1/20:4)+H	810.528	27.932	15.3413	33.081	24.142	65.092	89.4976	19.361	8.16011	0.701805	0.897343	0.143277	0.401649	0.451318	0.49727
PS(16:0/22:6)+H	808.512	203.093	103.088	239.608	94.4489	167.095	167.824	94.191	43.5755	0.353089	0.727956	0.772471	0.857571	0.16735	0.26815
PS(17:0/22:6)+H	822.528	7.305	3.82696	10.228	6.02198	9.486	12.49	3.87	2.65411	0.466123	0.758961	0.165955	0.415546	0.632169	0.614244
PS(18:0/22:4)+H	840.575	16.753	15.4577	18.34	10.2759	65.04	42.9043	41.185	27.543	0.342948	0.727956	0.103726	0.381746	0.000673814	0.00554164
PS(18:0/22:5)+H	838.559	51.297	34.2336	58.103	21.5907	44.341	42.051	22.758	13.5868	0.329717	0.727956	0.417093	0.65474	0.439466	0.48889
PS(18:0/22:6)+H	836.544	519.042	317.559	964.89	564.119	1284.77	1606.38	556.969	187.269	0.0905614	0.727956	0.141259	0.401649	0.0834884	0.171658
PS(18:1/22:6)+H	834.528	43.637	32.9182	49.014	24.5614	25.549	25.5745	11.645	5.66422	0.351281	0.727956	0.152491	0.401649	0.0655773	0.145203
PC(30:1)+H	704.522	2.33558	0.670856	2.08932	0.697513	1.03236	0.414008	1.13857	0.459381	0.436937	0.733672	0.57479	0.773222	0.000264409	0.00276764
PC(32:0e)+H	720.59	14.7782	3.60146	22.0152	9.87432	12.6961	4.77084	20.9765	12.9897	0.0329417	0.727956	0.0724795	0.34559	0.208714	0.308094
PC(32:2)+H	730.538	32.5292	18.5884	40.9465	17.3432	20.2145	8.94197	19.6751	12.3209	0.256472	0.727956	0.589537	0.773222	0.217501	0.31902
PC(32:1)+H	732.554	418.364	154.773	452.757	228.038	239.227	67.8879	216.621	51.2426	0.966476	0.991043	0.572251	0.773222	0.00375938	0.0190986
PC(32:0)+H	734.569	588.176	177.148	529.416	261.705	427.053	186.378	468.799	284.992	0.39082	0.727956	0.619855	0.773222	0.135304	0.239604
PC(33:2)+H	744.554	240.674	56.9807	292.834	53.8823	210.533	93.2	292.124	110.157	0.0531954	0.727956	0.0758945	0.34559	0.252126	0.33953
PC(33:1)+H	746.569	89.5903	49.2991	113.259	38.8699	44.1944	20.955	42.7141	7.65377	0.225117	0.727956	0.509058	0.70862	0.315273	0.384133
PC(33:0)+H	748.585	12.5712	4.13499	9.94828	3.65335	5.54614	2.64585	3.50867	1.51527	0.149869	0.727956	0.0404344	0.300057	0.000109327	0.00132166
PC(34:0e)+H	748.621	1.4674	0.356304	1.82795	0.856337	2.94551	0.387487	3.96148	1.42607	0.289856	0.727956	0.0335101	0.281338	2.34645e-07	2.7017e-05
PC(34:5)+H	752.522	1.69377	0.613058	2.22196	0.868539	1.39686	0.338801	1.60005	0.653895	0.151081	0.727956	0.642229	0.784279	0.26306	0.343026
PC(34:4)+H	754.538	9.56332	1.9118	10.8122	6.81161	10.3562	3.74108	9.8085	5.08753	0.934688	0.973307	0.505676	0.70862	0.72485	0.654582
PC(34:3)+H	756.554	203.468	73.1521	252.524	90.6495	255.356	98.8991	262.69	204.487	0.201538	0.727956	0.716753	0.831579	0.541574	0.541485
PC(34:2)+H	758.569	7119.06	2092.75	7389.19	2806.07	5865.32	2292.51	5382.73	2790.94	0.965795	0.991043	0.616975	0.773222	0.199085	0.301614
PC(34:1)+H	760.585	4840.2	842.864	5807.15	2223.24	3498	1489.65	4464.06	1367.31	0.454912	0.758961	0.129906	0.401511	0.0285143	0.0863985
PC(34:0)+H	762.601	42.0056	12.1701	47.161	20.9396	67.7927	15.9903	65.7743	19.696	0.598652	0.860074	0.696553	0.828035	0.000386011	0.00355563
PC(35:5)+H	766.538	311.244	262.174	273.883	290.883	406.874	350.059	427.056	247.737	0.815582	0.947128	0.74881	0.845274	0.470952	0.502449
PC(35:4)+H	768.554	9.11514	5.91899	12.4783	7.83624	9.28481	5.10629	9.94781	4.90966	0.249633	0.727956	0.893712	0.927045	0.457892	0.497374
PC(35:3)+H	770.569	45.6944	25.2059	45.3925	19.7231	22.9705	6.57561	25.3962	11.3042	0.914813	0.967613	0.705966	0.82823	0.0174964	0.0601354
PC(35:2)+H	772.585	80.113	27.1029	83.3095	47.3154	26.5416	7.62178	29.0135	9.28945	0.989368	>0.999999999999999	0.59572	0.773222	1.31407e-06	6.05207e-05
PC(36:2e)+H	772.621	2.11457	0.520396	2.69828	1.36858	1.5923	0.558844	1.96812	1.07617	0.223007	0.727956	0.43967	0.671146	0.0528372	0.126743
PC(35:1)+H	774.601	45.3092	9.22999	52.5162	13.9867	27.8228	7.64665	32.3803	11.9052	0.231569	0.727956	0.394681	0.641583	0.000348522	0.00334406
PC(36:6)+H	778.538	12.9163	3.55491	11.1047	3.98601	8.01145	3.76412	6.26073	3.45753	0.266282	0.727956	0.256732	0.492669	0.00815721	0.0335436
PC(36:5)+H	780.554	474.6	102.405	610.292	219.851	213.037	58.7655	191.948	112.42	0.12342	0.727956	0.322727	0.581904	3.44108e-06	9.90516e-05
PC(36:4)+H	782.569	2850.05	1523.84	4744.29	1275.3	5866.88	1682.13	4804.52	2219.58	0.0104152	0.727956	0.241497	0.484183	0.00145882	0.00861379
PC(36:3)+H	784.585	1601.75	789.743	1662.4	708.555	937.689	346.981	846.775	284.151	0.723699	0.902127	0.614102	0.773222	0.0401146	0.104973
PC(36:2)+H	786.601	2460.59	858.523	2161.89	453.493	2328.7	780.56	2479.51	799.313	0.47186	0.763674	0.616141	0.773222	0.71179	0.646292
PC(36:1)+H	788.616	404.447	97.531	490.14	183.666	311.252	78.1511	417.437	184.733	0.186472	0.727956	0.167048	0.415546	0.0372548	0.0997561
PC(37:7)+H	790.538	525.792	145.281	530.992	202.534	317.216	121.066	276.553	72.4051	0.878558	0.955601	0.495678	0.708344	0.00318485	0.0166683
PC(37:6)+H	792.554	15.0912	8.50766	15.4973	9.36133	8.70568	2.40462	7.3631	4.2912	0.947977	0.983334	0.186468	0.431867	0.0771129	0.161432
PC(37:5)+H	794.569	22.13	7.15128	20.2274	8.6792	21.1354	9.25799	19.12	9.16873	0.497702	0.791199	0.595508	0.773222	0.66562	0.625647
PC(38:4p)+H	794.606	17.42	9.15452	21.4433	7.34197	26.8775	9.03909	28.7437	15.7892	0.237217	0.727956	0.858139	0.911915	0.0336833	0.0934529
PC(37:4)+H	796.585	50.8664	16.8291	55.5757	33.2332	70.8191	22.0919	68.132	20.6133	0.841521	0.947128	0.805125	0.875728	0.0447692	0.112186
PC(38:4e)+H	796.621	2.39529	0.740519	3.82637	1.74067	5.87727	2.77696	9.25147	4.89176	0.0103701	0.727956	0.071435	0.34559	0.0216711	0.0702876
PC(37:3)+H	798.601	17.9554	6.50815	20.3399	13.6949	7.59771	5.93629	10.3055	4.38371	0.930185	0.972387	0.101968	0.381746	0.000864933	0.00642506
PC(37:2)+H	800.616	22.9954	6.26205	28.0112	10.3376	7.66959	3.5263	10.5498	4.41163	0.226478	0.727956	0.106777	0.381746	2.50807e-06	9.62597e-05
PC(38:7)+H	804.554	116.929	60.1311	165.371	60.0946	162.804	57.3153	129.989	73.4336	0.0383447	0.727956	0.205401	0.456378	0.0858026	0.173321
PC(38:6)+H	806.569	4931.69	2102.35	5394.47	2479.68	4270.63	1818.89	4144.64	3141.65	0.66223	0.894919	0.700504	0.82823	0.574128	0.568946
PC(38:5)+H	808.585	1462.47	955.039	1227.03	568.527	1328.58	848.437	1230.64	505.224	0.704699	0.897343	0.950264	0.973766	0.773016	0.689162
PC(38:4)+H	810.601	28.3345	8.50562	36.9663	11.7713	21.6817	5.71882	31.1514	13.8167	0.0522721	0.727956	0.0864633	0.368666	0.0703165	0.150397
PC(38:3)+H	812.616	427.653	125.961	467.168	99.0096	399.246	159.04	485.625	205.185	0.375371	0.727956	0.267814	0.503493	0.536575	0.539574
PC(39:7)+H	818.569	16.2	6.196	16.016	8.99505	6.95425	2.14901	6.9241	3.55538	0.678478	0.894919	0.611222	0.773222	7.51966e-05	0.00123688
PC(40:6p)+H	818.606	13.1499	4.6707	12.115	9.20945	7.24156	2.93206	6.2521	3.00121	0.331068	0.727956	0.486258	0.702069	0.0102458	0.0399897
PC(39:6)+H	820.585	50.8983	29.7791	43.8052	21.709	18.2703	8.47703	16.3955	5.85789	0.704754	0.897343	0.766719	0.854717	0.00113437	0.00725616
PC(40:6e)+H	820.621	5.23276	2.56428	5.47501	3.03659	6.62013	2.22445	4.5814	2.27745	0.862348	0.947128	0.0878232	0.368666	0.234764	0.328208
PC(39:5)+H	822.601	6.10932	2.53877	7.4531	4.31951	4.15256	1.82865	4.99502	1.66243	0.415902	0.730203	0.267995	0.503493	0.0637847	0.142605
PC(39:4)+H	824.616	14.1221	4.43332	15.1023	9.07343	13.2878	6.4624	13.0939	3.24842	0.92678	0.972387	0.714192	0.831579	0.501635	0.522699
PC(40:10)+H	826.538	2.03626	1.23921	2.42189	1.43042	1.54392	1.67111	1.0545	1.12078	0.507026	0.799458	0.488673	0.702069	0.0913899	0.176851
PC(40:9)+H	828.554	138.89	64.3413	171.578	55.699	155.82	60.7986	142.641	86.0148	0.210057	0.727956	0.728883	0.835341	0.695775	0.635805
PC(40:8)+H	830.569	32.4682	19.9354	31.1691	10.2522	33.9252	14.7216	30.6363	14.025	0.735375	0.902127	0.579088	0.773222	0.586713	0.577386
PC(40:7)+H	832.585	1215.52	492.141	1302.37	467.165	825.592	266.553	874.978	250.053	0.588636	0.859245	0.597236	0.773222	0.0925876	0.177676
PC(40:6)+H	834.601	908.462	241.407	1153.2	381.649	1019.83	741.223	1033.31	489.021	0.140487	0.727956	0.486575	0.702069	0.680157	0.626507
PC(40:5)+H	836.616	73.859	23.0753	88.071	36.4244	86.4085	43.1419	75.9651	31.4548	0.384144	0.727956	0.636819	0.781223	0.666285	0.625647
PC(40:4)+H	838.632	12.4505	3.49818	15.6484	4.55719	25.1496	8.08906	33.3483	12.7343	0.0808129	0.727956	0.120796	0.395768	9.70687e-05	0.00131488
PC(40:2)+H	842.663	2.64611	0.405559	2.96714	0.733181	1.70117	0.512752	1.63904	0.34845	0.364045	0.727956	0.965769	0.979108	0.0012468	0.00755561
PC(41:7)+H	846.601	4.00784	2.93712	2.77651	1.69785	1.62142	1.41728	1.29052	0.668079	0.625878	0.875561	0.481509	0.702069	0.0519688	0.125972
PC(41:6)+H	848.616	8.39902	3.53396	10.3594	6.87831	4.0613	3.06196	6.58263	5.85105	0.495535	0.791199	0.282184	0.519257	0.0190859	0.0627873
PC(42:11)+H	852.554	17.8201	5.87989	26.6714	8.75313	12.7841	3.46321	15.2039	9.08008	0.0128603	0.727956	0.733792	0.835341	0.030991	0.0894283
PC(42:10)+H	854.569	49.9199	15.2911	47.8029	9.30868	40.8508	11.0803	33.4158	16.0449	0.893086	0.962039	0.139681	0.401649	0.167681	0.26815
PC(42:9)+H	856.585	48.5582	20.1847	56.7623	11.6099	49.4497	36.7521	51.2147	22.5735	0.170675	0.727956	0.368866	0.615525	0.475294	0.504381
PC(42:8)+H	858.601	12.9367	5.98627	17.9022	7.26223	11.3317	7.40886	13.6366	4.05683	0.115635	0.727956	0.164446	0.415546	0.420134	0.469653
PC(42:6)+H	862.632	10.2013	4.23886	11.4117	2.44542	7.8721	1.46938	9.80583	3.4956	0.283678	0.727956	0.130021	0.401511	0.246709	0.334531
PC(42:5)+H	864.648	2.22341	0.631088	2.97424	1.06573	2.46043	0.657716	3.38614	1.10333	0.0647779	0.727956	0.0320049	0.281338	0.378978	0.436355
PC(44:12)+H	878.569	4.4024	1.97327	4.06833	1.72964	1.85726	0.717854	1.16082	0.782305	0.602219	0.860597	0.0155033	0.253336	0.000104935	0.00132166
PC(40:3)+H	840.648	16.5158	3.90861	18.3536	3.44952	17.1099	1.87996	15.5239	6.10542	0.24815	0.727956	0.206097	0.456378	0.521487	0.533725
PE(16:0/16:0)+H	692.522	15.07	6.85082	11.239	4.26039	11.758	3.99127	535.245	1648.74	0.3295	0.727956	0.366502	0.615403	0.462047	0.497807
PE(16:0/16:1)+H	690.507	57.27	22.5631	62.279	20.5301	19.42	8.79964	1223.13	3793.48	0.54819	0.832072	0.212958	0.461397	0.00106382	0.00699935
PE(16:0/18:1)+H	718.538	416.45	182.31	363.213	112.856	211.738	138.372	1058.28	2066.47	0.674783	0.894919	0.646163	0.785511	0.0448197	0.112186
PE(16:0p/18:1)+H	702.543	18.505	6.70092	14.785	4.60619	17.059	21.3336	494.664	1490.9	0.119623	0.727956	0.35424	0.607763	0.139119	0.240875
PE(16:0/18:2)+H	716.522	1328.22	318.852	1072.45	295.718	853.786	489.07	24503.9	71278.1	0.129538	0.727956	0.223214	0.466709	0.016748	0.0584353
PE(16:0p/18:2)+H	700.528	11.218	3.80708	10.093	6.36045	7.492	6.95745	458.868	1346.76	0.341533	0.727956	0.103382	0.381746	0.0326024	0.0926093
PE(16:1/18:2)+H	714.507	64.661	17.2555	53.853	26.3963	23.381	3.8725	2043.42	6301.65	0.161877	0.727956	0.147026	0.401649	1.00445e-08	2.31305e-06
PE(16:0/18:3)+H	714.507	35.764	17.1334	34.745	20.3554	16.777	12.0007	783.2	2368.89	0.87097	0.951198	0.507553	0.70862	0.0307048	0.0894283
PE(17:0/18:1)+H	732.554	12.719	4.42302	10.903	4.63114	5.984	2.07463	328.512	996.375	0.30003	0.727956	0.172928	0.418549	8.35907e-05	0.00128328
PE(16:0/20:1)+H	746.569	105.74	13.8848	99.022	23.908	70.874	24.3092	3679.58	11125.1	0.34904	0.727956	0.150218	0.401649	0.000864635	0.00642506
PE(18:0/18:2)+H	744.554	284.297	187.654	236.143	176.413	106.764	18.4657	4844.57	10187.7	0.424603	0.730255	0.0537582	0.331171	0.000527592	0.00449977
PE(18:1/18:2)+H	742.538	901.666	245.573	815.115	372.782	486.109	177.037	29686.4	90141.1	0.3644	0.727956	0.101707	0.381746	0.000292955	0.00293312
PE(18:2/18:2)+H	740.522	91.914	53.3451	69.04	53.098	47.305	18.848	3068.42	9222.04	0.32782	0.727956	0.299386	0.547163	0.0888226	0.173339
PE(16:0/20:4)+H	740.522	2440.37	868.115	2166.42	879.357	2100.07	660.467	180217	554256	0.422339	0.730255	0.185479	0.431867	0.365067	0.433338
PE(16:0p/20:4)+H	724.528	201.422	86.692	161.917	67.9341	269.569	131.349	25261.3	78389.9	0.63899	0.880364	0.209236	0.457018	0.198829	0.301614
PE(16:1/20:4)+H	738.507	87.921	42.5473	103.746	52.9284	75.759	46.0008	5975.71	18603.1	0.572141	0.844568	0.168934	0.416382	0.712863	0.646292
PE(16:0/20:5)+H	738.507	224.683	134.081	184.134	58.9584	28.316	16.4083	1371.6	4175.69	0.513039	0.799458	0.254565	0.492669	1.29349e-06	6.05207e-05
PE(17:0/20:4)+H	754.538	87.884	64.1071	76.481	36.3139	31.659	28.6319	9386.75	29549.5	0.837407	0.947128	0.473241	0.702069	0.0371276	0.0997561
PE(20:1/18:1)+H	772.585	34.324	9.49189	31.589	7.16571	24.276	11.4262	1789.98	5519.25	0.525811	0.811865	0.411784	0.65474	0.0310677	0.0894283
PE(18:0/20:3)+H	770.569	145.092	41.9608	161.079	72.9101	126.446	50.0419	6453.46	19779.3	0.772246	0.920865	0.221759	0.466709	0.299722	0.373081
PE(18:0/20:4)+H	768.554	5697.61	1784.27	5292.14	2034.12	7400.29	1171.55	386916	1.18352e+06	0.58802	0.859245	0.320393	0.581599	0.0230179	0.0736189
PE(16:0p/22:4)+H	752.559	28.495	17.9594	21.898	9.54873	45.196	16.9085	2765.72	8373.73	0.675682	0.894919	0.1296	0.401511	0.0383403	0.101483
PE(18:0p/20:4)+H	752.559	64.529	21.5938	52.769	12.2852	169.255	59.2827	9718.61	29270.9	0.153408	0.727956	0.151939	0.401649	6.20711e-06	0.000158819
PE(18:1/20:4)+H	766.538	1878.95	1177.79	1408.77	826.227	2533.63	1317.03	126839	385604	0.777726	0.920865	0.72955	0.835341	0.159994	0.264974
PE(18:0/20:5)+H	766.538	432.082	144.893	462.114	309.932	253.585	109.177	13528	41584.4	0.899709	0.962039	0.133844	0.401649	0.00487064	0.0211625
PE(18:1p/20:4)+H	750.543	108.982	65.247	75.626	33.6791	78.669	73.0365	5173.99	16003.9	0.213521	0.727956	0.110832	0.381746	0.138629	0.240875
PE(18:2/20:4)+H	764.522	189.768	181.34	153.554	135.587	116.727	75.7164	6362.6	19364.6	0.986203	>0.999999999999999	0.245392	0.488348	0.675666	0.625647
PE(16:0/22:6)+H	764.522	4610.44	2695.19	6980.66	2666.47	4739.56	2234.5	444458	1.37858e+06	0.0435089	0.727956	0.224381	0.466709	0.778844	0.689816
PE(16:1/22:6)+H	762.507	135.765	63.5489	126.863	45.6472	77.926	28.9486	5609.2	17432.5	0.86097	0.947128	0.357428	0.607763	0.0152134	0.0538977
PE(17:0/22:6)+H	778.538	59.722	22.9873	50.361	32.5477	35.491	15.9755	2246.85	7010.67	0.34505	0.727956	0.433986	0.666256	0.0497161	0.121794
PE(18:0/22:4)+H	796.585	21.485	5.76155	20.931	5.79167	46.014	15.5241	2472.36	7353.94	0.823459	0.947128	0.107378	0.381746	0.000114787	0.00132166
PE(20:0/20:4)+H	796.585	39.124	8.90306	44.587	18.9925	57.155	20.3359	3970.58	12209.1	0.724827	0.902127	0.162857	0.415546	0.0783122	0.162466
PE(20:1/20:4)+H	794.569	152.949	77.8795	139.498	77.2594	122.34	31.1901	1591.46	4277.76	0.857172	0.947128	0.325241	0.582528	0.760437	0.681375
PE(18:0/22:5)+H	794.569	26.676	6.55933	29.258	12.7447	106.579	113.209	3424.25	10478.1	0.929649	0.972387	0.865366	0.915312	4.51141e-05	0.00086574
PE(18:0p/22:5)+H	778.575	19.803	5.43215	18.902	5.25127	32.243	23.02	1187.11	3609.84	0.679533	0.894919	0.503141	0.70862	0.192781	0.296753
PE(18:0/22:6)+H	792.554	1500.69	558.521	1822.49	1110.14	1539.93	1232.86	63579.4	189908	0.555609	0.83391	0.275024	0.510015	0.665759	0.625647
PE(18:1/22:6)+H	790.538	2064.45	858.863	1826.75	766.335	1190.85	829.904	97634.1	300742	0.77807	0.920865	0.171473	0.418549	0.264194	0.343026
PE(20:1/22:6)+H	818.569	68.727	37.0322	61.467	45.4555	32.084	15.5354	2562.14	7890.44	0.324365	0.727956	0.275263	0.510015	0.006536	0.0273657
TG(36:0)+NH4	656.582	3.017	5.30048	1.24	0.905293	2.671	2.94957	1.41	1.04836	0.368559	0.727956	0.202244	0.456378	0.653786	0.625197
TG(40:0)+NH4	712.645	2.368	1.72669	2.354	1.73242	3.917	3.10491	2.599	1.27854	0.909446	0.965738	0.456353	0.684937	0.221343	0.320329
TG(44:0)+NH4	768.708	8.924	11.3104	3.871	3.35985	13.404	17.4565	4.134	2.85825	0.209626	0.727956	0.0525523	0.331171	0.390339	0.4472
TG(45:0)+NH4	782.723	6.441	4.02427	5.288	5.23911	5.842	4.77016	5.46	3.91937	0.251043	0.727956	0.970256	0.979958	0.575666	0.568946
TG(46:0)+NH4	796.739	25.702	43.059	13.615	10.2169	51.519	68.5261	10.423	5.26699	0.717048	0.902127	0.00936016	0.253336	0.125362	0.225534
TG(46:1)+NH4	794.723	49.679	114.553	15.897	17.2801	111.443	190.582	11.516	7.52256	0.351897	0.727956	0.0132505	0.253336	0.150676	0.256982
TG(46:2)+NH4	792.708	18.489	33.9471	8.831	7.6224	39.168	63.9763	10.037	7.99428	0.426747	0.730255	0.0781386	0.349879	0.17166	0.272621
TG(47:0)+NH4	810.755	12.168	9.88603	8.905	7.12926	18.99	14.5053	10.495	6.96659	0.357739	0.727956	0.155967	0.403895	0.230422	0.328208
TG(47:1)+NH4	808.739	12.44	14.1013	6.304	5.8443	17.522	22.9332	6.188	5.52616	0.128468	0.727956	0.0940919	0.381746	0.694445	0.635805
TG(47:2)+NH4	806.723	13.657	10.8041	8.475	6.36497	17.665	16.5014	8.145	4.79718	0.207979	0.727956	0.0664356	0.34559	0.52829	0.535923
TG(48:0)+NH4	824.77	39.45	41.9656	33.041	26.7324	56.296	63.2359	26.569	13.9093	0.733257	0.902127	0.0846292	0.366717	0.281461	0.360082
TG(48:0e)+NH4	810.791	0.849	0.467344	0.707	0.517409	1.542	0.853201	1.314	0.611123	0.385272	0.727956	0.779631	0.861957	0.0874297	0.173339
TG(48:1)+NH4	822.755	223.196	455.837	105.673	87.2799	504.735	747.804	78.213	61.7231	0.702826	0.897343	0.12363	0.400175	0.370859	0.434997
TG(48:2)+NH4	820.739	206.696	382.314	95.001	84.7163	537.633	829.87	77.477	66.2535	0.349729	0.727956	0.0102346	0.253336	0.12469	0.225534
TG(48:3)+NH4	818.723	35.855	51.2589	19.143	16.5383	78.964	112.639	15.305	12.8317	0.388875	0.727956	0.0149207	0.253336	0.190324	0.296753
TG(49:0)+NH4	838.786	11.54	7.848	8.882	6.72055	16.221	16.1828	8.934	5.19329	0.381669	0.727956	0.255067	0.492669	0.535885	0.539574
TG(49:1)+NH4	836.77	42.902	65.4582	16.773	15.5383	74.701	90.3047	19.827	15.3412	0.198704	0.727956	0.0130194	0.253336	0.15782	0.263354
TG(49:2)+NH4	834.755	46.299	52.8931	22.649	18.4086	71.5	87.4184	20.298	19.98	0.16703	0.727956	0.0145249	0.253336	0.401255	0.455177
TG(50:0)+NH4	852.801	22.05	18.9005	18.947	15.4741	68.257	63.3297	30.399	15.4442	0.595072	0.859528	0.0842881	0.366717	0.0131278	0.0479852
TG(50:0p)+NH4	836.807	6.902	4.1989	5.67	3.9939	8.855	4.57783	7.343	3.37465	0.361936	0.727956	0.659424	0.798022	0.41091	0.461582
TG(50:1)+NH4	850.786	581.612	774.781	332.656	253.084	1389.2	1661.96	417.465	335.573	0.418563	0.730203	0.0193755	0.253336	0.0598002	0.135008
TG(50:2)+NH4	848.77	1142.5	1155.75	711.314	547.254	2338.34	2568.35	698.272	596.696	0.336549	0.727956	0.0169883	0.253336	0.154874	0.260325
TG(50:3)+NH4	846.755	761.53	782.424	408.371	322.136	1498.14	1792.35	410.662	393.455	0.207708	0.727956	0.0159407	0.253336	0.222567	0.320329
TG(50:4)+NH4	844.739	118.043	154.064	57.464	54.1532	214.566	300.4	59.233	63.5009	0.216164	0.727956	0.0218784	0.253336	0.264179	0.343026
TG(51:1)+NH4	864.801	47.158	67.4275	24.111	18.6987	101.168	127.815	26.356	20.7254	0.367141	0.727956	0.0152435	0.253336	0.104958	0.197597
TG(51:2)+NH4	862.786	185.297	173.166	90.662	69.4161	281.657	258.262	109.221	97.4728	0.143806	0.727956	0.0235326	0.253336	0.275338	0.354217
TG(51:3)+NH4	860.77	116.947	106.69	62.019	48.7882	170.112	158.068	67.45	63.1321	0.17546	0.727956	0.023574	0.253336	0.307786	0.377005
TG(52:0)+NH4	880.833	9.898	5.84076	8.141	6.56915	29.166	20.2287	19.145	11.0476	0.338631	0.727956	0.364458	0.615403	0.011958	0.0451425
TG(52:1)+NH4	878.817	237.416	353.038	142.398	116.366	813.987	935.339	233.126	171.497	0.591678	0.859245	0.0127608	0.253336	0.00845583	0.0341616
TG(52:2)+NH4	876.801	2779.04	1701.11	1820	1312.75	5192.24	4504.96	2573.03	2137.94	0.189978	0.727956	0.0758	0.34559	0.161093	0.264974
TG(52:4)+NH4	872.77	1526.88	1308.28	994.457	802.187	2815.42	2280.81	1212.14	1105.14	0.293997	0.727956	0.0235555	0.253336	0.0881077	0.173339
TG(52:5)+NH4	870.755	366.087	308.238	189.609	153.147	537.716	458.555	249.589	260.757	0.096076	0.727956	0.0330025	0.281338	0.291319	0.364592
TG(53:2)+NH4	890.817	124.67	116.981	71.552	51.8626	219.556	236.027	79.522	70.7629	0.237852	0.727956	0.0309815	0.281338	0.243642	0.333963
TG(53:3)+NH4	888.801	168.989	159.418	80.869	64.9737	275.938	269.295	104.547	97.371	0.11355	0.727956	0.0230856	0.253336	0.234308	0.328208
TG(53:4)+NH4	886.786	77.263	70.3054	39.88	34.4387	120.037	109.391	46.771	48.2896	0.142639	0.727956	0.0190953	0.253336	0.242478	0.333963
TG(53:5)+NH4	884.77	16.677	14.7933	7.778	7.17328	20.577	17.9507	10.512	10.5885	0.0495586	0.727956	0.0689703	0.34559	0.609562	0.597319
TG(54:0)+NH4	908.864	11.174	9.0037	5.714	4.68352	13.488	7.33953	9.789	6.46752	0.118011	0.727956	0.37522	0.622264	0.456524	0.497374
TG(54:1)+NH4	906.848	59.152	77.4369	30.656	23.6577	212.098	216.357	93.475	74.7448	0.383485	0.727956	0.421611	0.65474	0.0714532	0.150956
TG(54:2)+NH4	904.833	549.569	483.329	351.499	260.662	1418.5	1434.94	506.287	421.887	0.307006	0.727956	0.0226348	0.253336	0.0421604	0.109087
TG(54:3)+NH4	902.817	1372.38	1049.36	829.71	645.134	2703.96	2865.35	1078.54	959.696	0.17995	0.727956	0.0403438	0.300057	0.165474	0.26815
TG(54:4)+NH4	900.801	1798.64	1384.73	1166.97	903.657	3659.26	3687.54	1517.95	1414.88	0.224384	0.727956	0.0703322	0.34559	0.191816	0.296753
TG(54:5)+NH4	898.786	680.041	630.12	452.185	348.457	1483.58	1469.99	645.348	693.529	0.314691	0.727956	0.0347031	0.282525	0.0597838	0.135008
TG(54:6)+NH4	896.77	238.924	201.844	109.782	90.255	289.262	243.134	196.532	227.492	0.0635635	0.727956	0.185079	0.431867	0.653007	0.625197
TG(55:1)+NH4	920.864	3.871	3.92856	2.073	1.51729	6.128	5.27131	3.239	2.32374	0.217098	0.727956	0.116224	0.390833	0.1933	0.296753
TG(55:2)+NH4	918.848	45.29	49.3655	22.826	16.8518	76.784	79.3918	28.512	27.0809	0.193395	0.727956	0.0267464	0.266136	0.207948	0.308094
TG(55:3)+NH4	916.833	53.74	55.3809	28.395	23.0517	79.149	88.6544	30.444	31.7587	0.211153	0.727956	0.0413239	0.300057	0.409376	0.461582
TG(55:4)+NH4	914.817	34.615	37.534	15.85	13.9872	46.575	42.6808	19.947	20.5806	0.12535	0.727956	0.0200818	0.253336	0.261423	0.343026
TG(56:0)+NH4	936.895	6.195	3.89664	4.235	3.46986	6.261	5.07832	4.071	3.004	0.286006	0.727956	0.340005	0.589327	0.981178	0.84942
TG(56:1)+NH4	934.88	7.978	7.26415	4.28	3.35716	18.429	12.1772	11.034	7.12828	0.265904	0.727956	0.186374	0.431867	0.0346102	0.0948815
TG(56:2)+NH4	932.864	86.728	81.9804	48.84	39.3075	189.797	174.303	112.259	113.565	0.272666	0.727956	0.541347	0.749682	0.347125	0.414176
TG(56:2e)+NH4	918.885	1.831	0.928014	1.132	0.717709	3.11	1.69152	3.171	1.93691	0.0873924	0.727956	0.833361	0.895563	0.191495	0.296753
TG(56:3)+NH4	930.848	278.223	198.419	179.949	136.824	447.76	373.876	252.107	236.984	0.257312	0.727956	0.133435	0.401649	0.287569	0.364592
TG(56:4)+NH4	928.833	219.021	165.161	138.84	106.854	352.904	269.984	205.403	205.967	0.254068	0.727956	0.105995	0.381746	0.207392	0.308094
TG(56:5)+NH4	926.817	209.076	179.666	156.346	115.047	570.744	346.582	445.211	463.219	0.400019	0.727956	0.253678	0.492669	0.012388	0.0460114
TG(56:7)+NH4	922.786	790.178	493.089	563.025	444.143	555.68	313.632	388.163	413.914	0.231263	0.727956	0.147618	0.401649	0.376168	0.435296
TG(56:8)+NH4	920.77	554.033	362.118	372.99	318.846	288.792	133.771	180.181	200.847	0.186807	0.727956	0.0636051	0.34559	0.120641	0.220486
TG(57:0)+NH4	950.911	3.58	2.30559	5.058	6.18581	4.963	4.08506	3.715	3.46314	0.685207	0.897343	0.621663	0.773222	0.669616	0.625647
TG(57:2)+NH4	946.88	4.609	4.68794	2.389	1.80232	6.019	5.04973	3.271	3.0443	0.187042	0.727956	0.103861	0.381746	0.395883	0.451306
TG(58:0)+NH4	964.927	3.246	3.8741	1.728	2.00095	5.146	5.06986	1.693	1.69687	0.234248	0.727956	0.047667	0.328365	0.288199	0.364592
TG(58:1)+NH4	962.911	3.28	2.19371	2.118	1.53129	4.458	2.87898	3.217	2.03635	0.276807	0.727956	0.385748	0.635798	0.372131	0.434997
TG(58:10)+NH4	944.77	46.938	46.6276	30.177	35.5638	16.27	10.8097	12.21	11.0109	0.154274	0.727956	0.419474	0.65474	0.0183791	0.0622403
TG(58:2)+NH4	960.895	13.773	9.99827	9.856	9.78826	20.276	13.0434	13.838	10.2945	0.393368	0.727956	0.264827	0.503493	0.246962	0.334531
TG(58:3)+NH4	958.88	41.352	31.8476	24.245	20.1803	63.444	49.0096	43.926	49.2297	0.226597	0.727956	0.207244	0.456378	0.265149	0.343026
TG(58:5)+NH4	954.848	41.02	30.869	29.255	22.468	83.425	51.3834	70.085	69.4182	0.353929	0.727956	0.396422	0.641583	0.057601	0.133983
TG(58:6)+NH4	952.833	86.957	73.0761	49.372	43.6792	152.048	100.139	146.791	188.837	0.152595	0.727956	0.412579	0.65474	0.0857346	0.173321
TG(58:8)+NH4	948.801	361.838	289.044	243.444	209.837	160.589	91.7243	46.079	35.6188	0.207553	0.727956	0.00204696	0.253336	0.0668626	0.146313
TG(58:9)+NH4	946.786	284.795	247.991	178.255	169.758	109.954	58.5633	90.144	102.395	0.187859	0.727956	0.216028	0.46199	0.0442479	0.112186
TG(60:12)+NH4	968.77	18.976	20.3462	13.129	16.6967	6.159	3.67859	4.46	6.61372	0.220046	0.727956	0.0656251	0.34559	0.0329771	0.0926093
TG(60:2)+NH4	988.927	3.325	2.64675	1.855	1.37444	3.959	2.00306	3.344	2.87161	0.0806017	0.727956	0.417672	0.65474	0.453923	0.497374
TG(62:0)+NH4	1020.99	1.212	0.662366	0.836	0.636173	1.232	0.722938	0.976	0.612485	0.259041	0.727956	0.460906	0.687928	0.868213	0.757318

## Sheet: Discoveries for Table 1 & 2
Muscle lipidomic data
Chow Vehicle vs Chow P053
	P value	Mean1	Mean2	Difference	SE of difference	t ratio	df	q value
Cer(d18:1/18:0)+H	2.0387e-11	3.381	2.896	0.4848	0.05072	9.56	36	6.19779e-09
Cer(d18:2/18:0)+H	2.21511e-10	1.022	0.4179	0.6042	0.06942	8.703	36	3.36708e-08
HFD Vehicle vs HFD P053
	P value	Mean1	Mean2	Difference	SE of difference	t ratio	df	q value
Cer(d18:1/18:0)+H	5e-14	3.532	2.811	0.7206	0.06144	11.73	37	1.5002e-11
Cer(d18:2/18:0)+H	1.42e-13	0.9967	0.1066	0.8901	0.07866	11.32	37	2.1242e-11
Cer(d18:1/24:0)+H	8.3454e-08	0.07292	0.4756	-0.4027	0.06055	6.649	37	8.31647e-06
SM(d41:1)+H	4.59258e-05	1.635	1.941	-0.3059	0.06627	4.616	37	0.00343249
Cer(d18:1/24:1)+H	6.34351e-05	0.8162	1.172	-0.3555	0.07883	4.51	37	0.00379291
Cer(d18:1/22:0)+H	0.000117243	0.0428	0.3563	-0.3135	0.07281	4.306	37	0.00584184
SM(d42:2)+H	0.000151829	3.717	3.999	-0.2817	0.06676	4.22	37	0.00648441
Chow Vehicle vs HFD Vehicle
	P value	Mean1	Mean2	Difference	SE of difference	t ratio	df	q value
PE(18:0p/22:4)+H	<0.000000000000001	1.268	2.791	-1.523	0.08644	17.62	38	<0.000000000000001
PC(39:7)+H	<0.000000000000001	3.216	2.049	1.168	0.07315	15.96	38	<0.000000000000001
PC(40:9)+H	<0.000000000000001	2.26	0.2158	2.044	0.0863	23.69	38	<0.000000000000001
PE(18:0p/20:4)+H	8e-15	3.179	4.112	-0.9325	0.07597	12.27	38	5.03e-13
PE(18:0/22:5)+H	2.8e-14	4.745	5.702	-0.9574	0.0811	11.81	38	1.235e-12
PC(44:12)+H	3.1e-14	1.219	-0.1394	1.358	0.1155	11.76	38	1.235e-12
PE(22:5/22:6)+H	6.2e-14	3.836	2.705	1.132	0.09843	11.5	38	2.102e-12
PC(38:3)+H	7.6e-14	3.087	4.137	-1.051	0.09203	11.42	38	2.263e-12
PC(40:5)+H	1.78e-13	2.907	4.141	-1.234	0.1113	11.09	38	4.705e-12
PE(18:0/22:4)+H	3.22e-13	2.092	3.512	-1.42	0.1307	10.87	38	7.685e-12
PE(22:6/22:6)+H	5.902e-12	2.442	1.221	1.221	0.1245	9.804	38	1.2789e-10
PE(18:0p/22:5)+H	6.894e-12	3.273	4.076	-0.8031	0.08238	9.749	38	1.36939e-10
PC(40:4)+H	9.021e-12	1.242	2.966	-1.724	0.1786	9.653	38	1.59732e-10
SM(d37:1)+H	9.382e-12	1.368	0.3164	1.052	0.1091	9.639	38	1.59732e-10
PS(18:0/22:4)-H	1.1625e-11	2.087	3.291	-1.204	0.1259	9.564	38	1.84735e-10
PC(40:7p)+H	1.4277e-11	2.562	1.72	0.8418	0.08869	9.491	38	2.12689e-10
PC(34:4)+H	8.7867e-11	2.796	3.543	-0.7477	0.08438	8.861	38	1.23201e-09
PC(35:3)+H	1.44547e-10	1.18	1.831	-0.6514	0.07494	8.692	38	1.91412e-09
PE(16:1/22:6)+H	2.07625e-10	3.812	3.105	0.7076	0.08258	8.569	38	2.60471e-09
PC(44:11)+H	8.76109e-10	1.206	0.08581	1.121	0.1386	8.087	38	1.04415e-08
PS(19:0/22:6)-H	1.31778e-09	2.111	0.7739	1.337	0.1682	7.952	38	1.49575e-08
PC(40:8p)+H	3.16651e-09	-0.3898	-1.197	0.8068	0.1053	7.664	38	3.43077e-08
PC(36:1)+H	3.8878e-09	4.569	4.964	-0.3949	0.05198	7.597	38	4.02911e-08
PE(18:1p/22:6)+H	6.95756e-09	5.769	5.147	0.6217	0.08392	7.407	38	6.91002e-08
PE(18:0/20:4)+H	3.10523e-08	5.779	6.446	-0.6665	0.09624	6.925	38	2.96065e-07
PC(40:7)+H	3.85873e-08	5.843	4.947	0.8956	0.1306	6.856	38	3.53756e-07
PE(16:0p/22:4)+H	3.15962e-07	2.442	3.522	-1.08	0.1746	6.186	38	2.78936e-06
PC(42:6)+H	3.42073e-07	0.7549	1.427	-0.6722	0.1091	6.161	38	2.91202e-06
CL(80:10)-H	4.8932e-07	-0.647	0.6449	-1.292	0.2136	6.048	38	4.02187e-06
Cer(d18:1/19:0)+H	7.66864e-07	-0.4733	-1.506	1.033	0.1749	5.906	38	6.09299e-06
PC(36:6)+H	9.57178e-07	3.862	3.446	0.4169	0.07144	5.836	38	7.35977e-06
PE(18:0/20:3)+H	2.45782e-06	2.591	3.076	-0.4857	0.08772	5.537	38	1.83077e-05
PC(40:8)+H	2.67933e-06	5.174	4.781	0.393	0.07134	5.51	38	1.93529e-05
PE(16:0p/16:0)+H	2.97438e-06	1.114	1.426	-0.3114	0.05687	5.476	38	2.08521e-05
PS(17:0/22:6)-H	6.73335e-06	1.77	0.9625	0.8077	0.1548	5.217	38	4.5856e-05
PC(33:0)+H	7.15374e-06	2.624	1.528	1.096	0.2109	5.197	38	4.73657e-05
DG(18:1/22:6)+NH4	8.03197e-06	4.008	3.145	0.8621	0.167	5.161	38	5.17432e-05
PS(18:0/20:4)-H	1.8916e-05	2.716	3.347	-0.6306	0.1291	4.886	38	0.000118653
PC(39:5)+H	2.56765e-05	2.105	1.497	0.6081	0.127	4.788	38	0.000156929
PS(22:6/22:6)-H	2.69546e-05	1.322	0.3321	0.99	0.2074	4.772	38	0.000160623
CL(80:15)-H	3.74322e-05	1.184	0.4303	0.7533	0.1614	4.666	38	0.000217618
PS(22:5/22:6)-H	4.61785e-05	2.63	1.79	0.8395	0.1826	4.598	38	0.000257133
SM(d40:1)+H	4.63866e-05	2.695	3.035	-0.3404	0.07406	4.597	38	0.000257133
CL(76:13)-H	6.08004e-05	0.689	-0.2846	0.9736	0.2159	4.509	38	0.000329372
CL(83:8)-H	6.3919e-05	1.438	2.299	-0.8612	0.1917	4.492	38	0.000338572
PS(16:0/20:4)-H	7.86286e-05	0.3274	0.9434	-0.616	0.1392	4.425	38	0.000407433
PS(18:0/22:5)-H	0.000143544	3.653	4.396	-0.7431	0.1758	4.226	38	0.00072798
Cer(d18:1/24:1)+H	0.000204104	1.154	0.8162	0.3378	0.08221	4.109	38	0.00101354
CL(68:2)-H	0.000228052	1.365	1.041	0.3237	0.0795	4.072	38	0.00110936
PC(40:6p)+H	0.000233069	1.559	1.017	0.5428	0.1335	4.065	38	0.00111109
TG(50:0)+NH4	0.00024788	3.941	4.892	-0.9509	0.2351	4.044	38	0.00115852
PE(17:0/22:6)+H	0.000311206	3.349	2.285	1.064	0.2682	3.967	38	0.00139353
TG(54:1)+NH4	0.00031477	3.841	5.234	-1.393	0.3515	3.963	38	0.00139353
PE(18:2/22:6)+H	0.000315701	5.495	5.19	0.3047	0.0769	3.962	38	0.00139353
CL(72:8)-H	0.000343927	3.989	4.857	-0.8674	0.2205	3.933	38	0.00149052
TG(52:1)+NH4	0.000407595	5.899	7.202	-1.303	0.3361	3.876	38	0.001705
PC(38:4)+H	0.000407724	5.431	6.206	-0.7757	0.2002	3.876	38	0.001705
TG(56:1)+NH4	0.000467281	2.903	4.253	-1.35	0.3526	3.829	38	0.00192036
PI(17:0/22:6)-H	0.00052244	0.8648	-0.348	1.213	0.3199	3.791	38	0.00211066
CL(74:8)-H	0.000815663	2.648	3.325	-0.6778	0.1864	3.637	38	0.00324036
PE(16:0/20:4)+H	0.000850092	4.513	4.906	-0.3925	0.1084	3.622	38	0.00332177
TG(54:2)+NH4	0.000927632	6.506	7.805	-1.3	0.3618	3.592	38	0.0035663
PI(18:1/22:6)-H	0.00111182	3.145	1.981	1.164	0.33	3.528	38	0.00420655
PI(19:0/20:4)-H	0.00113312	2.03	0.8448	1.185	0.3366	3.522	38	0.00422015
Cer(d18:1/23:0)+H	0.00123324	-0.1109	-0.6752	0.5644	0.1616	3.492	38	0.00452237
PE(16:0/22:6)+H	0.00168606	7.024	6.216	0.8083	0.2391	3.38	38	0.00608923
PE(20:3/22:6)+H	0.00191061	2.641	2.279	0.3622	0.1086	3.336	38	0.0067972
PI(18:0/22:4)-H	0.00226004	1.692	2.734	-1.042	0.3183	3.275	38	0.0079221
Liver Lipidomic data
Chow Vehicle vs HFD Vehicle
	P value	Mean1	Mean2	Difference	SE of difference	t ratio	df	q value
PE(16:1/18:2)+H	1.00445e-08	4.137	3.139	0.9981	0.1006	9.924	18	2.31305e-06
PC(34:0e)+H	2.34645e-07	0.3561	1.072	-0.7164	0.08927	8.024	18	2.7017e-05
SM(d36:0)+H	1.20566e-06	0.6628	1.876	-1.213	0.1701	7.133	18	6.05207e-05
PE(16:0/20:5)+H	1.29349e-06	5.292	3.116	2.176	0.3066	7.096	18	6.05207e-05
PC(35:2)+H	1.31407e-06	4.322	3.242	1.08	0.1524	7.088	18	6.05207e-05
PC(37:2)+H	2.50807e-06	3.096	1.95	1.146	0.1698	6.752	18	9.62597e-05
CerG1(d18:1/22:0)+H	3.36891e-06	3.097	3.918	-0.8207	0.1243	6.601	18	9.90516e-05
PC(36:5)+H	3.44108e-06	6.14	5.32	0.8199	0.1244	6.59	18	9.90516e-05
PE(18:0p/20:4)+H	6.20711e-06	4.124	5.072	-0.9482	0.1506	6.294	18	0.000158819
CerG1(d38:1)+H	2.91756e-05	1.254	2.097	-0.8434	0.1522	5.542	18	0.000671855
PI(18:0/18:2)+NH4	3.37309e-05	3.981	2.427	1.553	0.2838	5.473	18	0.00070614
PE(18:0/22:5)+H	4.51141e-05	3.258	4.41	-1.152	0.2159	5.336	18	0.00086574
SM(d38:1)+H	4.95822e-05	3.198	4.298	-1.1	0.2079	5.292	18	0.000878292
PC(39:7)+H	7.51966e-05	2.717	1.894	0.8231	0.1615	5.098	18	0.00123688
PE(17:0/18:1)+H	8.35907e-05	2.494	1.735	0.7587	0.1503	5.049	18	0.00128328
PI(18:0/20:2)+NH4	9.1729e-05	2.999	1.197	1.803	0.3601	5.006	18	0.00131488
PC(40:4)+H	9.70687e-05	2.487	3.176	-0.6885	0.1383	4.979	18	0.00131488
PC(44:12)+H	0.000104935	1.399	0.5664	0.8321	0.1683	4.943	18	0.00132166
PC(33:0)+H	0.000109327	2.481	1.624	0.8571	0.174	4.925	18	0.00132166
PE(18:0/22:4)+H	0.000114787	3.031	3.771	-0.7395	0.1509	4.902	18	0.00132166
SM(d43:1)+H	0.000181109	1.797	0.8739	0.9227	0.1966	4.693	18	0.00198599
PC(30:1)+H	0.000264409	0.8046	-0.06548	0.8701	0.1925	4.521	18	0.00276764
PE(18:1/18:2)+H	0.000292955	6.769	6.13	0.6396	0.1429	4.475	18	0.00293312
PC(35:1)+H	0.000348522	3.792	3.291	0.5007	0.1139	4.396	18	0.00334406
PC(34:0)+H	0.000386011	3.704	4.192	-0.4883	0.1123	4.35	18	0.00355563
Cer(d18:1/24:1)+H	0.00043849	2.153	1.54	0.6131	0.1428	4.292	18	0.00388368
PE(18:0/18:2)+H	0.000527592	5.482	4.658	0.8246	0.1959	4.209	18	0.00449977
PS(18:0/22:4)+H	0.000673814	2.319	4.011	-1.692	0.4127	4.099	18	0.00554164
SM(d40:0)+H	0.000795918	0.9712	1.687	-0.7157	0.1779	4.024	18	0.00632013
PE(16:0/20:1)+H	0.000864635	4.653	4.213	0.4399	0.1103	3.987	18	0.00642506
PC(37:3)+H	0.000864933	2.829	1.765	1.064	0.2669	3.987	18	0.00642506
SM(d42:4)+H	0.000910053	3.492	4.153	-0.6605	0.1666	3.964	18	0.00643796
SM(d43:2)+H	0.000948219	0.9467	0.1511	0.7956	0.2017	3.946	18	0.00643796
PI(18:0/20:3)+NH4	0.000950541	5.807	3.897	1.91	0.4842	3.944	18	0.00643796
PE(16:0/16:1)+H	0.00106382	3.958	2.772	1.187	0.3047	3.894	18	0.00699935
PC(39:6)+H	0.00113437	3.768	2.798	0.9697	0.2509	3.865	18	0.00725616
PI(18:0/18:1)+NH4	0.00120646	3.159	2.153	1.006	0.2621	3.837	18	0.00750874
PC(40:2)+H	0.0012468	0.9619	0.4792	0.4827	0.1263	3.823	18	0.00755561
PC(36:4)+H	0.00145882	7.782	8.642	-0.8599	0.2292	3.752	18	0.00861379
Cer(d18:1/22:0)+H	0.00170291	1.501	2.001	-0.4994	0.1356	3.683	18	0.00980368
